# Supplementary material for: Evaluation of the metrological reliability of a graduated cylinder from experimental data from an in-situ calibration
Source: Data Brief. 2020 Aug 6;32:106133. doi: 10.1016/j.dib.2020.106133 (PMC7406472; doi:10.1016/j.dib.2020.106133)
Supplement: Supplementary file 1 [file mmc1.zip]

Archive with 4 entries (4 files):
- Cal_balanza_CON_TARA_PROBETA.xlsx
- Cal_balanza_SIN_TARA.xlsx
- CAL_PROBETA_CON_TARA_v2.xlsx
- CAL_PROBETA_SIN_TARA_v2.xlsx
