# Supplementary material for: Evaluation of the metrological reliability of a graduated cylinder from experimental data from an in-situ calibration
Source: Data Brief. 2020 Aug 6;32:106133. doi: 10.1016/j.dib.2020.106133 (PMC7406472; doi:10.1016/j.dib.2020.106133)
Supplement: Supplementary file 1 [file mmc1.zip › Cal_balanza_CON_TARA_PROBETA.xlsx]

## Sheet: 1_Datos
	DATOS DE LA CALIBRACIÓN
	CARGA ASCENDENTE							CARGA DESCENDENTE
	Puntos	Masa patrón	Indicación de la balanza	Temperatura ambiente	Presión atmosférica			Puntos	Masa patrón	Indicación de la balanza	Temperatura ambiente	Presión atmosférica
		g	g	oC	mbar/abs				kg	kg	oC	mbar/abs
	1	0	-73.6239	32.8	1001			1	0	-73.6145	29.8	1000
	2	0.5	-73.124	32.8	1001			2	0.5	-73.1155	30.4	1002
	3	2.5	-71.1238	32.5	1001			3	2.5	-71.1165	30.4	1002
	4	4.5	-69.124	32	1001			4	4.5	-69.1166	30.4	1002
	5	6.5	-67.1233	31.7	1001			5	6.5	-67.1175	30.4	1002
	6	8.5	-65.1234	31.5	1001			6	8.5	-65.1179	30.4	1002
	7	10.5	-63.1233	31.4	1002			7	10.5	-63.1175	30.4	1002
	8	12.5	-61.1235	31.3	1001			8	12.5	-61.1182	30.4	1002
	9	14.5	-59.1237	31.3	1002			9	14.5	-59.1178	30.4	1002
	10	16.5	-57.1233	31.2	1002			10	16.5	-57.1189	30.4	1002
	11	18.5	-55.1236	31.2	1002			11	18.5	-55.1192	30.4	1002
	12	20.5	-53.1231	31.2	1002			12	20.5	-53.1204	30.4	1001
	13	22.5	-51.1234	31.1	1002			13	22.5	-51.1199	30.4	1001
	14	24.5	-49.1232	31.1	1002			14	24.5	-49.1206	30.4	1001
	15	26.5	-47.1232	31.1	1002			15	26.5	-47.121	30.4	1001
	16	28.5	-45.1233	31.1	1002			16	28.5	-45.1212	30.4	1001
	17	30.5	-43.1233	31	1002			17	30.5	-43.121	30.4	1001
	18	32.5	-41.1235	31	1002			18	32.5	-41.1215	30.4	1001
	19	34.5	-39.1233	30.9	1002			19	34.5	-39.1229	30.4	1001
	20	36.5	-37.1235	30.9	1002			20	36.5	-37.1227	30.4	1001
	21	38.5	-35.1232	30.9	1002			21	38.5	-35.1223	30.4	1001
	22	40.5	-33.1217	30.9	1002			22	40.5	-33.123	30.4	1001
	23	42.5	-31.1218	30.8	1002			23	42.5	-31.122	30.4	1001
	24	44.5	-29.1215	30.8	1002			24	44.5	-29.1229	30.4	1001
	25	46.5	-27.1216	30.8	1002			25	46.5	-27.1229	30.4	1001
	26	48.5	-25.1216	30.8	1002			26	48.5	-25.123	30.4	1001
	27	50.5	-23.1216	30.7	1002			27	50.5	-23.123	30.4	1001
	28	52.5	-21.1217	30.7	1002			28	52.5	-21.1228	30.4	1001
	29	54.5	-19.1219	30.7	1002			29	54.5	-19.1232	30.4	1001
	30	56.5	-17.1218	30.6	1002			30	56.5	-17.1229	30.4	1001
	31	58.5	-15.1218	30.6	1002			31	58.5	-15.1227	30.4	1001
	32	60.5	-13.1218	30.5	1002			32	60.5	-13.123	30.4	1001
	33	62.5	-11.1219	30.5	1002			33	62.5	-11.123	30.4	1001
	34	64.5	-9.1216	30.5	1002			34	64.5	-9.1229	30.4	1001
	35	66.5	-7.122	30.5	1002			35	66.5	-7.1229	30.4	1001
	36	68.5	-5.122	30.5	1002			36	68.5	-5.123	30.4	1001
	37	70.5	-3.1223	30.5	1002			37	70.5	-3.1229	30.4	1001
	38	72.5	-1.122	30.5	1002			38	72.5	-1.1228	30.4	1001
	39	74.5	0.878	30.4	1002			39	74.5	0.8772	30.4	1001
	40	76.5	2.8777	30.4	1002			40	76.5	2.877	30.4	1001
	41	78.5	4.8775	30.4	1002			41	78.5	4.8773	30.4	1001
	42	80.5	6.8772	30.4	1002			42	80.5	6.8771	30.4	1001
	43	82.5	8.8773	30.4	1002			43	82.5	8.8769	30.4	1001
	44	84.5	10.8774	30.4	1002			44	84.5	10.8773	30.4	1001
	45	86.5	12.8778	30.4	1002			45	86.5	12.877	30.4	1002
	46	88.5	14.8776	30.4	1002			46	88.5	14.8766	30.4	1002
	47	90.5	16.8777	30.4	1002			47	90.5	16.877	30.4	1002
	48	92.5	18.8777	30.4	1002			48	92.5	18.877	30.4	1002
	49	94.5	20.8779	30.4	1002			49	94.5	20.8768	30.4	1002
	50	96.5	22.8775	30.4	1002			50	96.5	22.877	30.4	1002
	51	98.5	24.8775	30.4	1002			51	98.5	24.8771	30.4	1002
	52	100.5	26.8766	30.3	1002			52	100.5	26.876	30.4	1002
	53	102.5	28.8765	30.3	1002			53	102.5	28.8761	30.3	1002
	54	104.5	30.8766	30.3	1002			54	104.5	30.8758	30.3	1002
	55	106.5	32.8764	30.3	1002			55	106.5	32.8759	30.3	1002
	56	108.5	34.8765	30.3	1002			56	108.5	34.876	30.3	1002
	57	110.5	36.8765	30.3	1002			57	110.5	36.8756	30.3	1002
	58	112.5	38.8766	30.3	1002			58	112.5	38.8757	30.3	1002
	59	114.5	40.8766	30.3	1002			59	114.5	40.8757	30.2	1002
	60	116.5	42.8766	30.3	1002			60	116.5	42.8758	30.2	1002
	61	118.5	44.8765	30.3	1002			61	118.5	44.8762	30.2	1002
	62	120.5	46.8766	30.3	1002			62	120.5	46.8758	30.2	1002
	63	122.5	48.8765	30.3	1002			63	122.5	48.8757	30.2	1002
	64	124.5	50.8763	30.3	1002			64	124.5	50.8758	30.2	1002
	65	126.5	52.8763	30.2	1002			65	126.5	52.8759	30.2	1002
	66	128.5	54.8763	30.2	1002			66	128.5	54.8761	30.2	1002
	67	130.5	56.8762	30.2	1002			67	130.5	56.8756	30.2	1002
	68	132.5	58.8761	30.2	1002			68	132.5	58.8754	30.2	1002
	69	134.5	60.8762	30.2	1002			69	134.5	60.8756	30.2	1002
	70	136.5	62.8762	30.2	1002			70	136.5	62.8754	30.2	1002
	71	138.5	64.876	30.2	1002			71	138.5	64.8754	30.2	1002
	72	140.5	66.8758	30.2	1002			72	140.5	66.8758	30.2	1002
	73	142.5	68.8762	30.2	1002			73	142.5	68.8758	30.2	1002
	74	144.5	70.8762	30.2	1002			74	144.5	70.8756	30.2	1002
	75	146.5	72.876	30.2	1002			75	146.5	72.8755	30.2	1002
	76	148.5	74.8759	30.2	1002			76	148.5	74.8754	30.2	1002
	77	150.5	76.8761	30.2	1002			77	150.5	76.8755	30.2	1002
	78	152.5	78.8759	30.2	1002			78	152.5	78.8757	30.2	1002
	79	154.5	80.8761	30.2	1002			79	154.5	80.8757	30.2	1002
	80	156.5	82.876	30.2	1002			80	156.5	82.8757	30.2	1002
	81	158.5	84.876	30.2	1002			81	158.5	84.8752	30.2	1002
	82	160.5	86.8758	30.2	1002			82	160.5	86.8758	30.2	1002
	83	162.5	88.8759	30.2	1002			83	162.5	88.8755	30.2	1002
	84	164.5	90.8758	30.2	1002			84	164.5	90.8755	30.2	1002
	85	166.5	92.8757	30.2	1002			85	166.5	92.8755	30.2	1002
	86	168.5	94.8757	30.2	1002			86	168.5	94.8753	30.2	1002
	87	170.5	96.876	30.2	1002			87	170.5	96.8753	30.2	1002
	88	172.5	98.8762	30.2	1002			88	172.5	98.8755	30.2	1002
	89	174.5	100.876	30.2	1002			89	174.5	100.875	30.2	1002
	90	176.5	102.876	30.2	1002			90	176.5	102.875	30.2	1002
	91	178.5	104.876	30.2	1002			91	178.5	104.875	30.2	1002
	92	180.5	106.876	30.1	1002			92	180.5	106.875	30.2	1002
	93	182.5	108.876	30.1	1002			93	182.5	108.875	30.2	1002
	94	184.5	110.876	30.1	1002			94	184.5	110.875	30.2	1002
	95	186.5	112.876	30.1	1002			95	186.5	112.875	30.2	1002
	96	188.5	114.876	30.1	1002			96	188.5	114.875	30.2	1002
	97	190.5	116.876	30.1	1002			97	190.5	116.875	30.2	1002
	98	192.5	118.876	30.1	1002			98	192.5	118.876	30.2	1002
	99	194.5	120.876	30.1	1002			99	194.5	120.876	30.2	1002
	100	196.5	122.876	30.1	1002			100	196.5	122.876	30.2	1002
	101	198.5	124.876	30.1	1002			101	198.5	124.876	30.2	1002
	102	200.5	126.875	30.1	1002			102	200.5	126.875	30.1	1002

## Sheet: 2_Masas utilizadas
	IDENTIFICACIÓN DE LAS MASAS PATRÓN
	No	Valor nominal (g)	Identificación de las masas patrón
	1	0	0
	2	0.5	0,5 g (E2)
	3	2.5	2 g (E2); 0,5 g (E2)
	4	4.5	2 g (E2); 2 g (E2); 0,5 g (E2)
	5	6.5	5 g (E2); 1 g (E2)
	6	8.5	5 g (E2); 2 g (E2); 1 g (E2)
	7	10.5	10 g (E2); 0,5 g (E2)
	8	12.5	10 g (E2); 2 g (E2); 0,5 g (E2)
	9	14.5	10 g (E2); 2 g (E2); 2 g (E2); 0,5 g (E2)
	10	16.5	10 g (E2); 5 g (E2); 1 g (E2)
	11	18.5	10 g (E2); 5 g (E2); 3 g (E2)
	12	20.5	20 g (E2); 0,5 g (E2)
	13	22.5	20 g (E2); 2 g (E2); 0,5 g (E2)
	14	24.5	20 g (E2); 2 g (E2); 2 g (E2); 0,5 g (E2)
	15	26.5	20 g (E2); 5 g (E2); 1 g (E2); 0,5 g (E2)
	16	28.5	20 g (E2); 5 g (E2); 2 g (E2); 1 g (E2); 0,5 g (E2)
	17	30.5	20 g (E2); 10 g (E2)
	18	32.5	20 g (E2); 10 g (E2); 2 g (E2); 0,5 g (E2)
	19	34.5	20 g (E2); 10 g (E2); 2 g (E2); 2 g (E2); 0,5 g (E2)
	20	36.5	20 g (E2); 10 g (E2); 5 g (E2); 1 g (E2); 0,5 g (E2)
	21	38.5	20 g (E2); 10 g (E2); 5 g (E2); 2 g (E2); 1 g (E2); 0,5 g (E2)
	22	40.5	20 g (E2); 20 g (E2); 0,5 g (E2)
	23	42.5	20 g (E2); 20 g (E2); 2 g (E2); 0,5 g (E2)
	24	44.5	20 g (E2); 20 g (E2); 2 g (E2); 2 g (E2); 0,5 g (E2)
	25	46.5	20 g (E2); 20 g (E2); 5 g (E2); 1 g (E2); 0,5 g (E2)
	26	48.5	20 g (E2); 20 g (E2); 5 g (E2); 2 g (E2); 1 g (E2); 0,5 g (E2)
	27	50.5	50 g (E2); 0,5 g (E2)
	28	52.5	50 g (E2); 2 g (E2); 0,5 g (E2)
	29	54.5	50 g (E2); 2 g (E2); 2 g (E2); 0,5 g (E2)
	30	56.5	50 g (E2); 5 g (E2); 1 g (E2); 0,5 g (E2)
	31	58.5	50 g (E2); 5 g (E2); 2 g (E2); 1 g (E2); 0,5 g (E2)
	32	60.5	50 g (E2); 10 g (E2); 0,5 g (E2)
	33	62.5	50 g (E2); 10 g (E2); 2 g (E2); 0,5 g (E2)
	34	64.5	50 g (E2); 10 g (E2); 2 g (E2); 2 g (E2); 0,5 g (E2)
	35	66.5	50 g (E2); 10 g (E2); 5 g (E2); 1 g (E2); 0,5 g (E2)
	36	68.5	50 g (E2); 10 g (E2); 5 g (E2); 2 g (E2); 1 g (E2); 0,5 g (E2)
	37	70.5	50 g (E2); 20 g (E2); 0,5 g (E2)
	38	72.5	50 g (E2); 20 g (E2); 2 g (E2); 0,5 g (E2)
	39	74.5	50 g (E2); 20 g (E2); 2 g (E2); 2 g (E2); 0,5 g (E2)
	40	76.5	50 g (E2); 20 g (E2); 5 g (E2); 1 g (E2); 0,5 g (E2)
	41	78.5	50 g (E2); 20 g (E2); 5 g (E2); 2 g (E2); 1 g (E2); 0,5 g (E2)
	42	80.5	50 g (E2); 20 g (E2); 10 g (E2); 0,5 g (E2)
	43	82.5	50 g (E2); 20 g (E2); 10 g (E2); 2 g (E2); 0,5 g (E2)
	44	84.5	50 g (E2); 20 g (E2); 10 g (E2); 2 g (E2); 2 g (E2); 0,5 g (E2)
	45	86.5	50 g (E2); 20 g (E2); 10 g (E2); 5 g (E2); 1 g (E2); 0,5 g (E2)
	46	88.5	50 g (E2); 20 g (E2); 10 g (E2); 5 g (E2); 3 g (E2); 0,5 g (E2)
	47	90.5	2.35478e-05
	48	92.5	50 g (E2); 20 g (E2); 20 g (E2); 2 g (E2); 0,5 g (E2)
	49	94.5	50 g (E2); 20 g (E2); 20 g (E2); 2 g (E2); 2 g (E2); 0,5 g (E2)
	50	96.5	50 g (E2); 20 g (E2); 20 g (E2); 5 g (E2); 1 g (E2); 0,5 g (E2)
	51	98.5	50 g (E2); 20 g (E2); 20 g (E2); 5 g (E2); 2 g (E2); 1 g (E2); 0,5 g (E2)
	52	100.5	100 g (E2); 0,5 g (E2)
	53	102.5	100 g (E2); 2 g (E2); 0,5 g (E2)
	54	104.5	100 g (E2); 2 g (E2); 2 g (E2); 0,5 g (E2)
	55	106.5	100 g (E2); 5 g (E2); 1 g (E2); 0,5 g (E2)
	56	108.5	100 g (E2); 5 g (E2); 2 g (E2); 1 g (E2); 0,5 g (E2)
	57	110.5	100 g (E2); 10 g (E2); 0,5 g (E2)
	58	112.5	100 g (E2); 10 g (E2); 2 g (E2); 0,5 g (E2)
	59	114.5	100 g (E2); 10 g (E2); 2 g (E2); 2 g (E2); 0,5 g (E2)
	60	116.5	100 g (E2); 10 g (E2); 5 g (E2); 1 g (E2); 0,5 g (E2)
	61	118.5	100 g (E2); 10 g (E2); 5 g (E2); 2 g (E2); 1 g (E2); 0,5 g (E2)
	62	120.5	100 g (E2); 20 g (E2); 0,5 g (E2)
	63	122.5	100 g (E2); 20 g (E2); 2 g (E2); 0,5 g (E2)
	64	124.5	100 g (E2); 20 g (E2); 2 g (E2); 2 g (E2); 0,5 g (E2)
	65	126.5	100 g (E2); 20 g (E2); 5 g (E2); 1 g (E2); 0,5 g (E2)
	66	128.5	100 g (E2); 20 g (E2); 5 g (E2); 2 g (E2); 1 g (E2); 0,5 g (E2)
	67	130.5	100 g (E2); 20 g (E2); 10 g (E2); 0,5 g (E2)
	68	132.5	100 g (E2); 20 g (E2); 10 g (E2); 2 g (E2); 0,5 g (E2)
	69	134.5	100 g (E2); 20 g (E2); 10 g (E2); 2 g (E2); 2 g (E2); 0,5 g (E2)
	70	136.5	100 g (E2); 20 g (E2); 10 g (E2); 5 g (E2); 1 g (E2); 0,5 g (E2)
	71	138.5	100 g (E2); 20 g (E2); 10 g (E2); 5 g (E2); 2 g (E2); 1 g (E2); 0,5 g (E2)
	72	140.5	100 g (E2); 20 g (E2); 20 g (E2); 0,5 g (E2)
	73	142.5	100 g (E2); 20 g (E2); 20 g (E2); 2 g (E2); 0,5 g (E2)
	74	144.5	100 g (E2); 20 g (E2); 20 g (E2); 2 g (E2); 2 g (E2); 0,5 g (E2)
	75	146.5	100 g (E2); 20 g (E2); 20 g (E2); 5 g (E2); 1 g (E2); 0,5 g (E2)
	76	148.5	100 g (E2); 20 g (E2); 20 g (E2); 5 g (E2); 2 g (E2); 1 g (E2); 0,5 g (E2)
	77	150.5	100 g (E2); 50 g (E2); 0,5 g (E2)
	78	152.5	100 g (E2); 50 g (E2); 2 g (E2); 0,5 g (E2)
	79	154.5	100 g (E2); 50 g (E2); 2 g (E2); 2 g (E2); 0,5 g (E2)
	80	156.5	100 g (E2); 50 g (E2); 5 g (E2); 1 g (E2); 0,5 g (E2)
	81	158.5	100 g (E2); 50 g (E2); 5 g (E2); 2 g (E2); 1 g (E2); 0,5 g (E2)
	82	160.5	100 g (E2); 50 g (E2); 10 g (E2); 0,5 g (E2)
	83	162.5	100 g (E2); 50 g (E2); 10 g (E2); 2 g (E2); 0,5 g (E2)
	84	164.5	100 g (E2); 50 g (E2); 10 g (E2); 2 g (E2); 2 g (E2); 0,5 g (E2)
	85	166.5	100 g (E2); 50 g (E2); 10 g (E2); 5 g (E2); 1 g (E2); 0,5 g (E2)
	86	168.5	100 g (E2); 50 g (E2); 10 g (E2); 5 g (E2); 2 g (E2); 1 g (E2); 0,5 g (E2)
	87	170.5	100 g (E2); 50 g (E2); 20 g (E2); 0,5 g (E2)
	88	172.5	3.27796e-05
	89	174.5	100 g (E2); 50 g (E2); 20 g (E2); 2 g (E2); 2 g (E2); 0,5 g (E2)
	90	176.5	100 g (E2); 50 g (E2); 20 g (E2); 5 g (E2); 1 g (E2); 0,5 g (E2)
	91	178.5	100 g (E2); 50 g (E2); 20 g (E2); 5 g (E2); 2 g (E2); 1 g (E2); 0,5 g (E2)
	92	180.5	100 g (E2); 50 g (E2); 20 g (E2); 10 g (E2); 0,5 g (E2)
	93	182.5	100 g (E2); 50 g (E2); 20 g (E2); 10 g (E2); 2 g (E2); 0,5 g (E2)
	94	184.5	100 g (E2); 50 g (E2); 20 g (E2); 10 g (E2); 2 g (E2); 2 g (E2); 0,5 g (E2)
	95	186.5	100 g (E2); 50 g (E2); 20 g (E2); 10 g (E2); 5 g (E2); 1 g (E2); 0,5 g (E2)
	96	188.5	100 g (E2); 50 g (E2); 20 g (E2); 10 g (E2); 5 g (E2); 2 g (E2); 1 g (E2); 0,5 g (E2)
	97	190.5	100 g (E2); 50 g (E2); 20 g (E2); 20 g (E2); 0,5 g (E2)
	98	192.5	100 g (E2); 50 g (E2); 20 g (E2); 20 g (E2); 2 g (E2); 0,5 g (E2)
	99	194.5	100 g (E2); 50 g (E2); 20 g (E2); 20 g (E2); 2 g (E2); 2 g (E2); 0,5 g (E2)
	100	196.5	100 g (E2); 50 g (E2); 20 g (E2); 20 g (E2); 5 g (E2); 1 g (E2); 0,5 g (E2)
	101	198.5	100 g (E2); 50 g (E2); 20 g (E2); 20 g (E2); 5 g (E2); 2 g (E2); 1 g (E2); 0,5 g (E2)
	102	200.5	200 g (E2); 0,5 g (E2)
	CARACTERÍSTICAS METOLÓGICA DE LAS MASAS PATRÓN
	No	Valor nominal g	Identificación Patrón		Error g	Incertidumbre (U) g	Factor k	Incertidumbre (u) g
	1	0.5	0,5 g (E2)		7e-06	8.3e-06	2	4.15e-06
	2	1	1 g (E2)		1.2e-05	1e-05	2	5e-06
	3	2	2 g (E2)		1.2e-05	1.3e-05	2	6.5e-06
	4	2	2 g (E2)		1.6e-05	1.3e-05	2	6.5e-06
	5	5	5 g (E2)		1.7e-05	1.7e-05	2	8.5e-06
	6	10	10 g (E2)		8e-06	2e-05	2	1e-05
	7	20	20 g (E2)		1e-05	2.7e-05	2	1.35e-05
	8	20	20 g (E2)		1.4e-05	2.7e-05	2	1.35e-05
	9	50	50 g (E2)		-5.1e-05	3.3e-05	2	1.65e-05
	10	100	100 g (E2)		-2.2e-05	5.3e-05	2	2.65e-05
	11	200	200 g (E2)		-0.00035	0.0001	2	5e-05

## Sheet: 3_Cal_Asc_Desc
	Cálculo de la masa aparente
	CARGA ASCENDENTE
	Puntos	Patrón		Balanza				Temperatura ambiente		Presión atmosférica		Masa específica del aire
		Masa nominal	Incertidumbre	Masa indicada	Masa aparente	Incertidumbre masa aparente	Error aparente	Indicada	Incertidumbre	Indicación barómetro	Incertidumbre	Calculado	Incertidumbre
		mn	up	mi	map	umap	Eap	Ti	uTi	Patm	uPatm	ρar	uρar
		g	g	g	g	g	g	oC	oC	mbar/abs	mbar/abs	kg/m3	kg/m3
	1	0	0	-73.6239	0	0	-73.6239	32.8	0.0288675	1001	0.6	1.13998	0.000691719
	2	0.5	4.15e-06	-73.124	0.50261	4.17189e-06	-73.6266	32.8	0.0288675	1001	0.6	1.13998	0.000691719
	3	2.5	7.71184e-06	-71.1238	2.51305	7.75515e-06	-73.6368	32.5	0.0288675	1001	0.6	1.1411	0.000692414
	4	4.5	1.00858e-05	-69.124	4.52349	1.0146e-05	-73.6475	32	0.0288675	1001	0.6	1.14297	0.000693576
	5	6.5	1.06992e-05	-67.1233	6.53393	1.077e-05	-73.6572	31.7	0.0288675	1001	0.6	1.14409	0.000694276
	6	8.5	1.25189e-05	-65.1234	8.54437	1.26061e-05	-73.6678	31.5	0.0288675	1001	0.6	1.14485	0.000694743
	7	10.5	1.08269e-05	-63.1233	10.5548	1.0922e-05	-73.6781	31.4	0.0288675	1002	0.6	1.14637	0.000694993
	8	12.5	1.26282e-05	-61.1235	12.5652	1.2741e-05	-73.6887	31.3	0.0288675	1001	0.6	1.1456	0.00069521
	9	14.5	1.42029e-05	-59.1237	14.5757	1.43331e-05	-73.6994	31.3	0.0288675	1002	0.6	1.14674	0.000695227
	10	16.5	1.46449e-05	-57.1233	16.5861	1.47918e-05	-73.7094	31.2	0.0288675	1002	0.6	1.14712	0.000695461
	11	18.5	1.60226e-05	-55.1236	18.5966	1.61871e-05	-73.7202	31.2	0.0288675	1002	0.6	1.14712	0.000695461
	12	20.5	1.41235e-05	-53.1231	20.607	1.43098e-05	-73.7301	31.2	0.0288675	1002	0.6	1.14712	0.000695461
	13	22.5	1.55474e-05	-51.1234	22.6174	1.57519e-05	-73.7408	31.1	0.0288675	1002	0.6	1.1475	0.000695695
	14	24.5	1.68515e-05	-49.1232	24.6279	1.70743e-05	-73.7511	31.1	0.0288675	1002	0.6	1.1475	0.000695695
	15	26.5	1.67183e-05	-47.1232	26.6383	1.69645e-05	-73.7615	31.1	0.0288675	1002	0.6	1.1475	0.000695695
	16	28.5	1.79374e-05	-45.1233	28.6488	1.82024e-05	-73.7721	31.1	0.0288675	1002	0.6	1.1475	0.000695695
	17	30.5	1.73053e-05	-43.1233	30.6592	1.75989e-05	-73.7825	31	0.0288675	1002	0.6	1.14787	0.00069593
	18	32.5	1.84857e-05	-41.1235	32.6696	1.87984e-05	-73.7931	31	0.0288675	1002	0.6	1.14787	0.00069593
	19	34.5	1.95952e-05	-39.1233	34.6801	1.99274e-05	-73.8034	30.9	0.0288675	1002	0.6	1.14825	0.000696164
	20	36.5	1.99179e-05	-37.1235	36.6905	2.02749e-05	-73.814	30.9	0.0288675	1002	0.6	1.14825	0.000696164
	21	38.5	2.09517e-05	-35.1232	38.701	2.13287e-05	-73.8242	30.9	0.0288675	1002	0.6	1.14825	0.000696164
	22	40.5	1.95377e-05	-33.1217	40.7114	1.99568e-05	-73.8331	30.9	0.0288675	1002	0.6	1.14825	0.000696164
	23	42.5	2.05906e-05	-31.1218	42.7218	2.10296e-05	-73.8436	30.8	0.0288675	1002	0.6	1.14863	0.000696399
	24	44.5	2.15922e-05	-29.1215	44.7323	2.20515e-05	-73.8538	30.8	0.0288675	1002	0.6	1.14863	0.000696399
	25	46.5	2.18854e-05	-27.1216	46.7427	2.23729e-05	-73.8643	30.8	0.0288675	1002	0.6	1.14863	0.000696399
	26	48.5	2.28303e-05	-25.1216	48.7532	2.33387e-05	-73.8748	30.8	0.0288675	1002	0.6	1.14863	0.000696399
	27	50.5	1.70139e-05	-23.1216	50.7636	1.76649e-05	-73.8852	30.7	0.0288675	1002	0.6	1.14901	0.000696634
	28	52.5	1.82133e-05	-21.1217	52.774	1.88764e-05	-73.8957	30.7	0.0288675	1002	0.6	1.14901	0.000696634
	29	54.5	1.93384e-05	-19.1219	54.7845	2.00163e-05	-73.9064	30.7	0.0288675	1002	0.6	1.14901	0.000696634
	30	56.5	1.96653e-05	-17.1218	56.7949	2.03778e-05	-73.9167	30.6	0.0288675	1002	0.6	1.14938	0.000696869
	31	58.5	2.07117e-05	-15.1218	58.8053	2.14408e-05	-73.9271	30.6	0.0288675	1002	0.6	1.14938	0.000696869
	32	60.5	1.97351e-05	-13.1218	60.8158	2.05339e-05	-73.9376	30.5	0.0288675	1002	0.6	1.14976	0.000697104
	33	62.5	2.07779e-05	-11.1219	62.8262	2.15921e-05	-73.9481	30.5	0.0288675	1002	0.6	1.14976	0.000697104
	34	64.5	2.17709e-05	-9.1216	64.8367	2.26023e-05	-73.9583	30.5	0.0288675	1002	0.6	1.14976	0.000697104
	35	66.5	2.20618e-05	-7.122	66.8471	2.29294e-05	-73.9691	30.5	0.0288675	1002	0.6	1.14976	0.000697104
	36	68.5	2.29994e-05	-5.122	68.8575	2.38856e-05	-73.9795	30.5	0.0288675	1002	0.6	1.14976	0.000697104
	37	70.5	2.17192e-05	-3.1223	70.868	2.26893e-05	-73.9903	30.5	0.0288675	1002	0.6	1.14976	0.000697104
	38	72.5	2.2671e-05	-1.122	72.8784	2.36578e-05	-74.0004	30.5	0.0288675	1002	0.6	1.14976	0.000697104
	39	74.5	2.35844e-05	0.878	74.8889	2.459e-05	-74.0109	30.4	0.0288675	1002	0.6	1.15014	0.000697339
	40	76.5	2.38531e-05	2.8777	76.8993	2.48972e-05	-74.0216	30.4	0.0288675	1002	0.6	1.15014	0.000697339
	41	78.5	2.47229e-05	4.8775	78.9097	2.57865e-05	-74.0322	30.4	0.0288675	1002	0.6	1.15014	0.000697339
	42	80.5	2.39107e-05	6.8772	80.9202	2.50494e-05	-74.043	30.4	0.0288675	1002	0.6	1.15014	0.000697339
	43	82.5	2.47785e-05	8.8773	82.9306	2.59359e-05	-74.0533	30.4	0.0288675	1002	0.6	1.15014	0.000697339
	44	84.5	2.56168e-05	10.8774	84.9411	2.67942e-05	-74.0637	30.4	0.0288675	1002	0.6	1.15014	0.000697339
	45	86.5	2.38531e-05	12.8778	86.9515	2.51474e-05	-74.0737	30.4	0.0288675	1002	0.6	1.15014	0.000697339
	46	88.5	2.47229e-05	14.8776	88.9619	2.6034e-05	-74.0843	30.4	0.0288675	1002	0.6	1.15014	0.000697339
	47	90.5	2.55729e-05	16.8777	90.9724	2.6902e-05	-74.0947	30.4	0.0288675	1002	0.6	1.15014	0.000697339
	48	92.5	2.6386e-05	18.8777	92.9828	2.77348e-05	-74.1051	30.4	0.0288675	1002	0.6	1.15014	0.000697339
	49	94.5	2.71749e-05	20.8779	94.9933	2.85444e-05	-74.1154	30.4	0.0288675	1002	0.6	1.15014	0.000697339
	50	96.5	2.74084e-05	22.8775	97.0037	2.88202e-05	-74.1262	30.4	0.0288675	1002	0.6	1.15014	0.000697339
	51	98.5	2.81686e-05	24.8775	99.0141	2.96022e-05	-74.1366	30.4	0.0288675	1002	0.6	1.15014	0.000697339
	52	100.5	2.6823e-05	26.8766	101.025	2.83659e-05	-74.148	30.3	0.0288675	1002	0.6	1.15052	0.000697574
	53	102.5	2.75993e-05	28.8765	103.035	2.91622e-05	-74.1585	30.3	0.0288675	1002	0.6	1.15052	0.000697574
	54	104.5	2.83544e-05	30.8766	105.045	2.99384e-05	-74.1689	30.3	0.0288675	1002	0.6	1.15052	0.000697574
	55	106.5	2.85784e-05	32.8764	107.056	3.02066e-05	-74.1795	30.3	0.0288675	1002	0.6	1.15052	0.000697574
	56	108.5	2.93082e-05	34.8765	109.066	3.09586e-05	-74.1898	30.3	0.0288675	1002	0.6	1.15052	0.000697574
	57	110.5	2.86264e-05	36.8765	111.077	3.03626e-05	-74.2003	30.3	0.0288675	1002	0.6	1.15052	0.000697574
	58	112.5	2.93551e-05	38.8766	113.087	3.11128e-05	-74.2106	30.3	0.0288675	1002	0.6	1.15052	0.000697574
	59	114.5	3.00661e-05	40.8766	115.098	3.18463e-05	-74.221	30.3	0.0288675	1002	0.6	1.15052	0.000697574
	60	116.5	3.02774e-05	42.8766	117.108	3.21033e-05	-74.2315	30.3	0.0288675	1002	0.6	1.15052	0.000697574
	61	118.5	3.09673e-05	44.8765	119.119	3.28165e-05	-74.242	30.3	0.0288675	1002	0.6	1.15052	0.000697574
	62	120.5	3.00287e-05	46.8766	121.129	3.19805e-05	-74.2524	30.3	0.0288675	1002	0.6	1.15052	0.000697574
	63	122.5	3.07241e-05	48.8765	123.139	3.26983e-05	-74.2629	30.3	0.0288675	1002	0.6	1.15052	0.000697574
	64	124.5	3.14042e-05	50.8763	125.15	3.34016e-05	-74.2735	30.3	0.0288675	1002	0.6	1.15052	0.000697574
	65	126.5	3.16065e-05	52.8763	127.16	3.36525e-05	-74.284	30.2	0.0288675	1002	0.6	1.1509	0.00069781
	66	128.5	3.2268e-05	54.8763	129.171	3.43381e-05	-74.2944	30.2	0.0288675	1002	0.6	1.1509	0.00069781
	67	130.5	3.165e-05	56.8762	131.181	3.38109e-05	-74.305	30.2	0.0288675	1002	0.6	1.1509	0.00069781
	68	132.5	3.23106e-05	58.8761	133.192	3.44951e-05	-74.3155	30.2	0.0288675	1002	0.6	1.1509	0.00069781
	69	134.5	3.29579e-05	60.8762	135.202	3.51669e-05	-74.3258	30.2	0.0288675	1002	0.6	1.1509	0.00069781
	70	136.5	3.31508e-05	62.8762	137.212	3.54085e-05	-74.3363	30.2	0.0288675	1002	0.6	1.1509	0.00069781
	71	138.5	3.3782e-05	64.876	139.223	3.6065e-05	-74.3469	30.2	0.0288675	1002	0.6	1.1509	0.00069781
	72	140.5	3.29237e-05	66.8758	141.233	3.53147e-05	-74.3576	30.2	0.0288675	1002	0.6	1.1509	0.00069781
	73	142.5	3.35592e-05	68.8762	143.244	3.59746e-05	-74.3676	30.2	0.0288675	1002	0.6	1.1509	0.00069781
	74	144.5	3.41829e-05	70.8762	145.254	3.66234e-05	-74.378	30.2	0.0288675	1002	0.6	1.1509	0.00069781
	75	146.5	3.43689e-05	72.876	147.265	3.68597e-05	-74.3887	30.2	0.0288675	1002	0.6	1.1509	0.00069781
	76	148.5	3.49782e-05	74.8759	149.275	3.74949e-05	-74.3992	30.2	0.0288675	1002	0.6	1.1509	0.00069781
	77	150.5	3.14916e-05	76.8761	151.286	3.42971e-05	-74.4095	30.2	0.0288675	1002	0.6	1.1509	0.00069781
	78	152.5	3.21554e-05	78.8759	153.296	3.49806e-05	-74.4201	30.2	0.0288675	1002	0.6	1.1509	0.00069781
	79	154.5	3.28058e-05	80.8761	155.306	3.56519e-05	-74.4303	30.2	0.0288675	1002	0.6	1.1509	0.00069781
	80	156.5	3.29996e-05	82.876	157.317	3.58988e-05	-74.4409	30.2	0.0288675	1002	0.6	1.1509	0.00069781
	81	158.5	3.36337e-05	84.876	159.327	3.65549e-05	-74.4513	30.2	0.0288675	1002	0.6	1.1509	0.00069781
	82	160.5	3.30412e-05	86.8758	161.338	3.60729e-05	-74.4619	30.2	0.0288675	1002	0.6	1.1509	0.00069781
	83	162.5	3.36745e-05	88.8759	163.348	3.67275e-05	-74.4723	30.2	0.0288675	1002	0.6	1.1509	0.00069781
	84	164.5	3.42961e-05	90.8758	165.359	3.73716e-05	-74.4828	30.2	0.0288675	1002	0.6	1.1509	0.00069781
	85	166.5	3.44815e-05	92.8757	167.369	3.76113e-05	-74.4934	30.2	0.0288675	1002	0.6	1.1509	0.00069781
	86	168.5	3.50888e-05	94.8757	169.38	3.8242e-05	-74.5038	30.2	0.0288675	1002	0.6	1.1509	0.00069781
	87	170.5	3.42633e-05	96.876	171.39	3.75475e-05	-74.5139	30.2	0.0288675	1002	0.6	1.1509	0.00069781
	88	172.5	3.48744e-05	98.8762	173.4	3.8181e-05	-74.5242	30.2	0.0288675	1002	0.6	1.1509	0.00069781
	89	174.5	3.5475e-05	100.876	175.411	3.88048e-05	-74.5348	30.2	0.0288675	1002	0.6	1.1509	0.00069781
	90	176.5	3.56542e-05	102.876	177.421	3.90397e-05	-74.5453	30.2	0.0288675	1002	0.6	1.1509	0.00069781
	91	178.5	3.62419e-05	104.876	179.432	3.96516e-05	-74.5558	30.2	0.0288675	1002	0.6	1.1509	0.00069781
	92	180.5	3.56928e-05	106.876	181.442	3.92177e-05	-74.5664	30.1	0.0288675	1002	0.6	1.15128	0.000698046
	93	182.5	3.62798e-05	108.876	183.453	3.98285e-05	-74.5766	30.1	0.0288675	1002	0.6	1.15128	0.000698046
	94	184.5	3.68575e-05	110.876	185.463	4.04308e-05	-74.5869	30.1	0.0288675	1002	0.6	1.15128	0.000698046
	95	186.5	3.703e-05	112.876	187.473	4.06601e-05	-74.5975	30.1	0.0288675	1002	0.6	1.15128	0.000698046
	96	188.5	3.75962e-05	114.876	189.484	4.12517e-05	-74.6078	30.1	0.0288675	1002	0.6	1.15128	0.000698046
	97	190.5	3.68269e-05	116.876	191.494	4.06163e-05	-74.6184	30.1	0.0288675	1002	0.6	1.15128	0.000698046
	98	192.5	3.706e-05	118.876	193.505	4.09021e-05	-74.629	30.1	0.0288675	1002	0.6	1.15128	0.000698046
	99	194.5	3.76257e-05	120.876	195.515	4.14926e-05	-74.6393	30.1	0.0288675	1002	0.6	1.15128	0.000698046
	100	196.5	3.81244e-05	122.876	197.526	4.20217e-05	-74.65	30.1	0.0288675	1002	0.6	1.15128	0.000698046
	101	198.5	3.86746e-05	124.876	199.536	4.25981e-05	-74.6602	30.1	0.0288675	1002	0.6	1.15128	0.000698046
	102	200.5	5.01719e-05	126.875	201.547	5.34128e-05	-74.6712	30.1	0.0288675	1002	0.6	1.15128	0.000698046
			gref	Gravedad Fabrica	MEDELLIN	9.77618	m/s²			Parámetro	Símbolo	Local de fabricación/loca de calibración	Valor	Unidad
			gBaq	Gravedad	Puerto Colombia	9.82862	m/s²			Aceleración de gravedad de referencia	gref	Medellin (Colombia)	9.77618	m/s²
			gBaq /gref			1.00536				Aceleración de gravedad del local de calibración	gBaq	Puerto Colombia (Colombia)	9.82862	m/s²
										Relación de aceleración de gravedad	gBaq /gref		1.00536
			ρmassa			8000	kg/m³
			ρar			1.14948	kg/m³			Masa específica del objeto	ρmassa		8000	kg/m³
			1 - ρar / ρmassa			0.999856				Masa específica del aire	ρar		1.18071	kg/m³
										Factor de empuje	1 - ρar / ρmassa		0.999852
	CARGA DESCENDENTE
	Puntos	Patrón		Balanza				Temperatura ambiente		Presión atmosférica		Masa específica del aire
		Masa nominal	Incertidumbre	Masa indicada	Masa aparente	Incertidumbre masa aparente	Error aparente	Indicada	Incertidumbre	Indicación barómetro	Incertidumbre	Calculado	Incertidumbre
		mn	up	mi	map	umap	Eap	Ti	uTi	Patm	uPatm	ρar	uρar
		g	g	g	g	g	g	oC	oC	mbar/abs	mbar/abs	kg/m3	kg/m3
	1	0	0	-73.6145	0	0	-73.6145	29.8	0.0288675	1000	0.6	1.15012	0.00069872
	2	0.5	4.15e-06	-73.1155	0.50261	4.17189e-06	-73.6181	30.4	0.0288675	1002	0.6	1.15014	0.000697339
	3	2.5	7.71184e-06	-71.1165	2.51305	7.75519e-06	-73.6295	30.4	0.0288675	1002	0.6	1.15014	0.000697339
	4	4.5	1.00858e-05	-69.1166	4.52349	1.01461e-05	-73.6401	30.4	0.0288675	1002	0.6	1.15014	0.000697339
	5	6.5	1.06992e-05	-67.1175	6.53393	1.07701e-05	-73.6514	30.4	0.0288675	1002	0.6	1.15014	0.000697339
	6	8.5	1.25189e-05	-65.1179	8.54437	1.26063e-05	-73.6623	30.4	0.0288675	1002	0.6	1.15014	0.000697339
	7	10.5	1.08269e-05	-63.1175	10.5548	1.09223e-05	-73.6723	30.4	0.0288675	1002	0.6	1.15014	0.000697339
	8	12.5	1.26282e-05	-61.1182	12.5652	1.27413e-05	-73.6834	30.4	0.0288675	1002	0.6	1.15014	0.000697339
	9	14.5	1.42029e-05	-59.1178	14.5757	1.43335e-05	-73.6935	30.4	0.0288675	1002	0.6	1.15014	0.000697339
	10	16.5	1.46449e-05	-57.1189	16.5861	1.47922e-05	-73.705	30.4	0.0288675	1002	0.6	1.15014	0.000697339
	11	18.5	1.60226e-05	-55.1192	18.5966	1.61876e-05	-73.7158	30.4	0.0288675	1002	0.6	1.15014	0.000697339
	12	20.5	1.41235e-05	-53.1204	20.607	1.43104e-05	-73.7274	30.4	0.0288675	1001	0.6	1.14899	0.000697322
	13	22.5	1.55474e-05	-51.1199	22.6174	1.57525e-05	-73.7373	30.4	0.0288675	1001	0.6	1.14899	0.000697322
	14	24.5	1.68515e-05	-49.1206	24.6279	1.7075e-05	-73.7485	30.4	0.0288675	1001	0.6	1.14899	0.000697322
	15	26.5	1.67183e-05	-47.121	26.6383	1.69652e-05	-73.7593	30.4	0.0288675	1001	0.6	1.14899	0.000697322
	16	28.5	1.79374e-05	-45.1212	28.6488	1.82032e-05	-73.77	30.4	0.0288675	1001	0.6	1.14899	0.000697322
	17	30.5	1.73053e-05	-43.121	30.6592	1.75997e-05	-73.7802	30.4	0.0288675	1001	0.6	1.14899	0.000697322
	18	32.5	1.84857e-05	-41.1215	32.6696	1.87992e-05	-73.7911	30.4	0.0288675	1001	0.6	1.14899	0.000697322
	19	34.5	1.95952e-05	-39.1229	34.6801	1.99282e-05	-73.803	30.4	0.0288675	1001	0.6	1.14899	0.000697322
	20	36.5	1.99179e-05	-37.1227	36.6905	2.02757e-05	-73.8132	30.4	0.0288675	1001	0.6	1.14899	0.000697322
	21	38.5	2.09517e-05	-35.1223	38.701	2.13296e-05	-73.8233	30.4	0.0288675	1001	0.6	1.14899	0.000697322
	22	40.5	1.95377e-05	-33.123	40.7114	1.99578e-05	-73.8344	30.4	0.0288675	1001	0.6	1.14899	0.000697322
	23	42.5	2.05906e-05	-31.122	42.7218	2.10305e-05	-73.8438	30.4	0.0288675	1001	0.6	1.14899	0.000697322
	24	44.5	2.15922e-05	-29.1229	44.7323	2.20524e-05	-73.8552	30.4	0.0288675	1001	0.6	1.14899	0.000697322
	25	46.5	2.18854e-05	-27.1229	46.7427	2.23739e-05	-73.8656	30.4	0.0288675	1001	0.6	1.14899	0.000697322
	26	48.5	2.28303e-05	-25.123	48.7532	2.33397e-05	-73.8762	30.4	0.0288675	1001	0.6	1.14899	0.000697322
	27	50.5	1.70139e-05	-23.123	50.7636	1.7666e-05	-73.8866	30.4	0.0288675	1001	0.6	1.14899	0.000697322
	28	52.5	1.82133e-05	-21.1228	52.774	1.88775e-05	-73.8968	30.4	0.0288675	1001	0.6	1.14899	0.000697322
	29	54.5	1.93384e-05	-19.1232	54.7845	2.00174e-05	-73.9077	30.4	0.0288675	1001	0.6	1.14899	0.000697322
	30	56.5	1.96653e-05	-17.1229	56.7949	2.03785e-05	-73.9178	30.4	0.0288675	1001	0.6	1.14899	0.000697322
	31	58.5	2.07117e-05	-15.1227	58.8053	2.14416e-05	-73.928	30.4	0.0288675	1001	0.6	1.14899	0.000697322
	32	60.5	1.97351e-05	-13.123	60.8158	2.05343e-05	-73.9388	30.4	0.0288675	1001	0.6	1.14899	0.000697322
	33	62.5	2.07779e-05	-11.123	62.8262	2.15926e-05	-73.9492	30.4	0.0288675	1001	0.6	1.14899	0.000697322
	34	64.5	2.17709e-05	-9.1229	64.8367	2.26027e-05	-73.9596	30.4	0.0288675	1001	0.6	1.14899	0.000697322
	35	66.5	2.20618e-05	-7.1229	66.8471	2.29298e-05	-73.97	30.4	0.0288675	1001	0.6	1.14899	0.000697322
	36	68.5	2.29994e-05	-5.123	68.8575	2.3886e-05	-73.9805	30.4	0.0288675	1001	0.6	1.14899	0.000697322
	37	70.5	2.17192e-05	-3.1229	70.868	2.26898e-05	-73.9909	30.4	0.0288675	1001	0.6	1.14899	0.000697322
	38	72.5	2.2671e-05	-1.1228	72.8784	2.36583e-05	-74.0012	30.4	0.0288675	1001	0.6	1.14899	0.000697322
	39	74.5	2.35844e-05	0.8772	74.8889	2.459e-05	-74.0117	30.4	0.0288675	1001	0.6	1.14899	0.000697322
	40	76.5	2.38531e-05	2.877	76.8993	2.48972e-05	-74.0223	30.4	0.0288675	1001	0.6	1.14899	0.000697322
	41	78.5	2.47229e-05	4.8773	78.9097	2.57865e-05	-74.0324	30.4	0.0288675	1001	0.6	1.14899	0.000697322
	42	80.5	2.39107e-05	6.8771	80.9202	2.50494e-05	-74.0431	30.4	0.0288675	1001	0.6	1.14899	0.000697322
	43	82.5	2.47785e-05	8.8769	82.9306	2.59358e-05	-74.0537	30.4	0.0288675	1001	0.6	1.14899	0.000697322
	44	84.5	2.56168e-05	10.8773	84.9411	2.67941e-05	-74.0638	30.4	0.0288675	1001	0.6	1.14899	0.000697322
	45	86.5	2.38531e-05	12.877	86.9515	2.51474e-05	-74.0745	30.4	0.0288675	1002	0.6	1.15014	0.000697339
	46	88.5	2.47229e-05	14.8766	88.9619	2.6034e-05	-74.0853	30.4	0.0288675	1002	0.6	1.15014	0.000697339
	47	90.5	2.55729e-05	16.877	90.9724	2.6902e-05	-74.0954	30.4	0.0288675	1002	0.6	1.15014	0.000697339
	48	92.5	2.6386e-05	18.877	92.9828	2.77348e-05	-74.1058	30.4	0.0288675	1002	0.6	1.15014	0.000697339
	49	94.5	2.71749e-05	20.8768	94.9933	2.85444e-05	-74.1165	30.4	0.0288675	1002	0.6	1.15014	0.000697339
	50	96.5	2.74084e-05	22.877	97.0037	2.88202e-05	-74.1267	30.4	0.0288675	1002	0.6	1.15014	0.000697339
	51	98.5	2.81686e-05	24.8771	99.0141	2.96022e-05	-74.137	30.4	0.0288675	1002	0.6	1.15014	0.000697339
	52	100.5	2.6823e-05	26.876	101.025	2.8365e-05	-74.1486	30.4	0.0288675	1002	0.6	1.15014	0.000697339
	53	102.5	2.75993e-05	28.8761	103.035	2.91622e-05	-74.1589	30.3	0.0288675	1002	0.6	1.15052	0.000697574
	54	104.5	2.83544e-05	30.8758	105.045	2.99384e-05	-74.1697	30.3	0.0288675	1002	0.6	1.15052	0.000697574
	55	106.5	2.85784e-05	32.8759	107.056	3.02066e-05	-74.18	30.3	0.0288675	1002	0.6	1.15052	0.000697574
	56	108.5	2.93082e-05	34.876	109.066	3.09586e-05	-74.1903	30.3	0.0288675	1002	0.6	1.15052	0.000697574
	57	110.5	2.86264e-05	36.8756	111.077	3.03626e-05	-74.2012	30.3	0.0288675	1002	0.6	1.15052	0.000697574
	58	112.5	2.93551e-05	38.8757	113.087	3.11128e-05	-74.2115	30.3	0.0288675	1002	0.6	1.15052	0.000697574
	59	114.5	3.00661e-05	40.8757	115.098	3.18474e-05	-74.2219	30.2	0.0288675	1002	0.6	1.1509	0.00069781
	60	116.5	3.02774e-05	42.8758	117.108	3.21044e-05	-74.2323	30.2	0.0288675	1002	0.6	1.1509	0.00069781
	61	118.5	3.09673e-05	44.8762	119.119	3.28177e-05	-74.2423	30.2	0.0288675	1002	0.6	1.1509	0.00069781
	62	120.5	3.00287e-05	46.8758	121.129	3.19816e-05	-74.2532	30.2	0.0288675	1002	0.6	1.1509	0.00069781
	63	122.5	3.07241e-05	48.8757	123.139	3.26995e-05	-74.2637	30.2	0.0288675	1002	0.6	1.1509	0.00069781
	64	124.5	3.14042e-05	50.8758	125.15	3.34028e-05	-74.274	30.2	0.0288675	1002	0.6	1.1509	0.00069781
	65	126.5	3.16065e-05	52.8759	127.16	3.36525e-05	-74.2844	30.2	0.0288675	1002	0.6	1.1509	0.00069781
	66	128.5	3.2268e-05	54.8761	129.171	3.43381e-05	-74.2946	30.2	0.0288675	1002	0.6	1.1509	0.00069781
	67	130.5	3.165e-05	56.8756	131.181	3.38109e-05	-74.3056	30.2	0.0288675	1002	0.6	1.1509	0.00069781
	68	132.5	3.23106e-05	58.8754	133.192	3.44951e-05	-74.3162	30.2	0.0288675	1002	0.6	1.1509	0.00069781
	69	134.5	3.29579e-05	60.8756	135.202	3.51669e-05	-74.3264	30.2	0.0288675	1002	0.6	1.1509	0.00069781
	70	136.5	3.31508e-05	62.8754	137.212	3.54085e-05	-74.3371	30.2	0.0288675	1002	0.6	1.1509	0.00069781
	71	138.5	3.3782e-05	64.8754	139.223	3.6065e-05	-74.3475	30.2	0.0288675	1002	0.6	1.1509	0.00069781
	72	140.5	3.29237e-05	66.8758	141.233	3.53147e-05	-74.3576	30.2	0.0288675	1002	0.6	1.1509	0.00069781
	73	142.5	3.35592e-05	68.8758	143.244	3.59746e-05	-74.368	30.2	0.0288675	1002	0.6	1.1509	0.00069781
	74	144.5	3.41829e-05	70.8756	145.254	3.66234e-05	-74.3786	30.2	0.0288675	1002	0.6	1.1509	0.00069781
	75	146.5	3.43689e-05	72.8755	147.265	3.68597e-05	-74.3892	30.2	0.0288675	1002	0.6	1.1509	0.00069781
	76	148.5	3.49782e-05	74.8754	149.275	3.74949e-05	-74.3997	30.2	0.0288675	1002	0.6	1.1509	0.00069781
	77	150.5	3.14916e-05	76.8755	151.286	3.42971e-05	-74.4101	30.2	0.0288675	1002	0.6	1.1509	0.00069781
	78	152.5	3.21554e-05	78.8757	153.296	3.49806e-05	-74.4203	30.2	0.0288675	1002	0.6	1.1509	0.00069781
	79	154.5	3.28058e-05	80.8757	155.306	3.56519e-05	-74.4307	30.2	0.0288675	1002	0.6	1.1509	0.00069781
	80	156.5	3.29996e-05	82.8757	157.317	3.58988e-05	-74.4412	30.2	0.0288675	1002	0.6	1.1509	0.00069781
	81	158.5	3.36337e-05	84.8752	159.327	3.65549e-05	-74.4521	30.2	0.0288675	1002	0.6	1.1509	0.00069781
	82	160.5	3.30412e-05	86.8758	161.338	3.60729e-05	-74.4619	30.2	0.0288675	1002	0.6	1.1509	0.00069781
	83	162.5	3.36745e-05	88.8755	163.348	3.67275e-05	-74.4727	30.2	0.0288675	1002	0.6	1.1509	0.00069781
	84	164.5	3.42961e-05	90.8755	165.359	3.73716e-05	-74.4831	30.2	0.0288675	1002	0.6	1.1509	0.00069781
	85	166.5	3.44815e-05	92.8755	167.369	3.76113e-05	-74.4936	30.2	0.0288675	1002	0.6	1.1509	0.00069781
	86	168.5	3.50888e-05	94.8753	169.38	3.8242e-05	-74.5042	30.2	0.0288675	1002	0.6	1.1509	0.00069781
	87	170.5	3.42633e-05	96.8753	171.39	3.75475e-05	-74.5146	30.2	0.0288675	1002	0.6	1.1509	0.00069781
	88	172.5	3.48744e-05	98.8755	173.4	3.8181e-05	-74.5249	30.2	0.0288675	1002	0.6	1.1509	0.00069781
	89	174.5	3.5475e-05	100.875	175.411	3.88048e-05	-74.5354	30.2	0.0288675	1002	0.6	1.1509	0.00069781
	90	176.5	3.56542e-05	102.875	177.421	3.90397e-05	-74.546	30.2	0.0288675	1002	0.6	1.1509	0.00069781
	91	178.5	3.62419e-05	104.875	179.432	3.96516e-05	-74.5563	30.2	0.0288675	1002	0.6	1.1509	0.00069781
	92	180.5	3.56928e-05	106.875	181.442	3.92155e-05	-74.5668	30.2	0.0288675	1002	0.6	1.1509	0.00069781
	93	182.5	3.62798e-05	108.875	183.453	3.98263e-05	-74.5773	30.2	0.0288675	1002	0.6	1.1509	0.00069781
	94	184.5	3.68575e-05	110.875	185.463	4.04286e-05	-74.588	30.2	0.0288675	1002	0.6	1.1509	0.00069781
	95	186.5	3.703e-05	112.875	187.473	4.06578e-05	-74.5983	30.2	0.0288675	1002	0.6	1.1509	0.00069781
	96	188.5	3.75962e-05	114.875	189.484	4.12495e-05	-74.6086	30.2	0.0288675	1002	0.6	1.1509	0.00069781
	97	190.5	3.68269e-05	116.875	191.494	4.0614e-05	-74.6192	30.2	0.0288675	1002	0.6	1.1509	0.00069781
	98	192.5	3.706e-05	118.876	193.505	4.08998e-05	-74.6293	30.2	0.0288675	1002	0.6	1.1509	0.00069781
	99	194.5	3.76257e-05	120.876	195.515	4.14902e-05	-74.6397	30.2	0.0288675	1002	0.6	1.1509	0.00069781
	100	196.5	3.81244e-05	122.876	197.526	4.20193e-05	-74.6502	30.2	0.0288675	1002	0.6	1.1509	0.00069781
	101	198.5	3.86746e-05	124.876	199.536	4.25957e-05	-74.6603	30.2	0.0288675	1002	0.6	1.1509	0.00069781
	102	200.5	5.01719e-05	126.875	201.547	5.34128e-05	-74.6712	30.1	0.0288675	1002	0.6	1.15128	0.000698046

## Sheet: 4_Pol_Ajuste
	CURVAS DE CALIBRACIÓN Y AJUSTE: CARGA ASCENDENTE Y DESCENDENTE

## Sheet: 5_Desv_Cuad_
						DESVIO MEDIO CUADRATICO
	Incertidumbre de ajuste
	us (g)
	Grado 1	Grado 2	Grado 3	Grado 4
	0.00280432	0.00320177	0.00300268	0.00277325
						POLINOMIO DE GRADO 1							POLINOMIO DE GRADO 2							POLINOMIO DE GRADO 3							POLINOMIO DE GRADO 4
	Condición para aceptar us del polinomio de Grado 4					Puntos	Masa indicada (Asc. e Desc.)	Masa ajustada	(Masa aparente - Masa ajustada)2	Desvio medio cuadrático	Valor t-student		Puntos	Masa indicada (Asc. e Desc.)	Masa ajustada	(Masa aparente - Masa ajustada)2	Desvio medio cuadrático	Valor t-student		Puntos	Masa indicada (Asc. e Desc.)	Masa ajustada	(Masa aparente - Masa ajustada)2	Desvio medio cuadrático	Valor t-student		Puntos	Masa indicada (Asc. e Desc.)	Masa ajustada	(Masa aparente - Masa ajustada)2	Desvio medio cuadrático	Valor t-student
							g	g	g²	g				g	g	g²	g				g	g	g²	g				g	g	g²	g
	0.0110783	<	0.1			1	-73.6239	0.00025572	6.53927e-08	0.00280432	1.97178		1	-73.6239	-0.000286328	8.19836e-08	0.00320177	1.97184		1	-73.6239	-0.000445959	1.98879e-07	0.00300268	1.9719		1	-73.6239	-0.00187716	3.52374e-06	0.00277325	1.97196
						2	-73.124	0.502755	2.11383e-08				2	-73.124	0.50222	1.51571e-07				2	-73.124	0.502064	2.97813e-07				2	-73.124	0.500671	3.7591e-06
	Se acepta el polinomio de grado 1					3	-71.1238	2.51336	9.43663e-08				3	-71.1238	2.51285	3.94692e-08				3	-71.1238	2.51271	1.17363e-07				3	-71.1238	2.51146	2.52949e-06
						4	-69.124	4.52356	4.47719e-09				4	-69.124	4.52308	1.6884e-07				4	-69.124	4.52295	2.94864e-07				4	-69.124	4.52183	2.74444e-06
						5	-67.1233	6.53466	5.34818e-07				5	-67.1233	6.53421	7.88256e-08				5	-67.1233	6.53409	2.55323e-08				5	-67.1233	6.5331	6.8893e-07
						6	-65.1234	8.54496	3.49936e-07				6	-65.1234	8.54453	2.80387e-08				6	-65.1234	8.54442	3.24569e-09				6	-65.1234	8.54355	6.70811e-07
						7	-63.1233	10.5555	4.26193e-07				7	-63.1233	10.5551	6.47088e-08				7	-63.1233	10.555	2.36458e-08				7	-63.1233	10.5542	3.81757e-07
						8	-61.1235	12.5657	1.70202e-07				8	-61.1235	12.5653	1.51686e-09				8	-61.1235	12.5652	2.74556e-09				8	-61.1235	12.5645	5.3092e-07
						9	-59.1237	14.5759	2.9679e-08				9	-59.1237	14.5755	3.14301e-08				9	-59.1237	14.5754	6.75764e-08				9	-59.1237	14.5748	7.21276e-07
						10	-57.1233	16.5867	2.8635e-07				10	-57.1233	16.5863	4.36014e-08				10	-57.1233	16.5863	1.80232e-08				10	-57.1233	16.5857	1.41478e-07
						11	-55.1236	18.5968	3.77593e-08				11	-55.1236	18.5965	1.19998e-08				11	-55.1236	18.5964	3.11675e-08				11	-55.1236	18.5959	3.78915e-07
						12	-53.1231	20.6077	4.32541e-07				12	-53.1231	20.6074	1.40979e-07				12	-53.1231	20.6073	9.95436e-08				12	-53.1231	20.6069	3.50629e-09
						13	-51.1234	22.6178	1.00412e-07				13	-51.1234	22.6175	3.08236e-09				13	-51.1234	22.6174	4.29524e-12				13	-51.1234	22.6171	9.92458e-08
						14	-49.1232	24.6284	2.29135e-07				14	-49.1232	24.6281	5.63451e-08				14	-49.1232	24.6281	3.60832e-08				14	-49.1232	24.6278	5.73908e-09
						15	-47.1232	26.6388	1.93108e-07				15	-47.1232	26.6385	4.72546e-08				15	-47.1232	26.6385	3.08089e-08				15	-47.1232	26.6383	1.99106e-09
						16	-45.1233	28.6491	8.98091e-08				16	-45.1233	28.6489	9.22953e-09				16	-45.1233	28.6488	3.51886e-09				16	-45.1233	28.6486	1.45638e-08
						17	-43.1233	30.6595	6.78303e-08				17	-43.1233	30.6593	5.54735e-09				17	-43.1233	30.6592	1.79805e-09				17	-43.1233	30.6591	1.05017e-08
						18	-41.1235	32.6697	4.06558e-10				18	-41.1235	32.6695	2.21864e-08				18	-41.1235	32.6695	3.12474e-08				18	-41.1235	32.6693	8.47882e-08
						19	-39.1233	34.6803	3.31109e-08				19	-39.1233	34.6801	8.35258e-10				19	-39.1233	34.6801	2.44774e-11				19	-39.1233	34.68	6.93515e-09
						20	-37.1235	36.6905	3.40065e-09				20	-37.1235	36.6903	3.84672e-08				20	-37.1235	36.6903	4.69135e-08				20	-37.1235	36.6902	7.98411e-08
						21	-35.1232	38.7012	4.16183e-08				21	-35.1232	38.701	6.5031e-09				21	-35.1232	38.701	4.00816e-09				21	-35.1232	38.701	2.5681e-10
						22	-33.1217	40.7131	2.79748e-06				22	-33.1217	40.713	2.44254e-06				22	-33.1217	40.7129	2.39732e-06				22	-33.1217	40.7129	2.29972e-06
						23	-31.1218	42.7234	2.3495e-06				23	-31.1218	42.7233	2.06195e-06				23	-31.1218	42.7233	2.02747e-06				23	-31.1218	42.7232	1.97275e-06
						24	-29.1215	44.7341	3.22249e-06				24	-29.1215	44.734	2.9252e-06				24	-29.1215	44.734	2.89151e-06				24	-29.1215	44.734	2.85942e-06
						25	-27.1216	46.7444	2.74025e-06				25	-27.1216	46.7443	2.50213e-06				25	-27.1216	46.7443	2.47694e-06				25	-27.1216	46.7443	2.47097e-06
						26	-25.1216	48.7548	2.61188e-06				26	-25.1216	48.7547	2.41187e-06				26	-25.1216	48.7547	2.39221e-06				26	-25.1216	48.7547	2.40346e-06
						27	-23.1216	50.7652	2.48658e-06				27	-23.1216	50.7651	2.32084e-06				27	-23.1216	50.7651	2.3058e-06				27	-23.1216	50.7651	2.32833e-06
						28	-21.1217	52.7755	2.06535e-06				28	-21.1217	52.7754	1.93911e-06				28	-21.1217	52.7754	1.92863e-06				28	-21.1217	52.7754	1.95561e-06
						29	-19.1219	54.7857	1.43246e-06				29	-19.1219	54.7856	1.34627e-06				29	-19.1219	54.7856	1.33978e-06				29	-19.1219	54.7856	1.36471e-06
						30	-17.1218	56.7962	1.5829e-06				30	-17.1218	56.7961	1.50999e-06				30	-17.1218	56.7961	1.50506e-06				30	-17.1218	56.7961	1.53157e-06
						31	-15.1218	58.8066	1.4857e-06				31	-15.1218	58.8065	1.43048e-06				31	-15.1218	58.8065	1.42717e-06				31	-15.1218	58.8066	1.45122e-06
						32	-13.1218	60.817	1.39159e-06				32	-13.1218	60.8169	1.35126e-06				32	-13.1218	60.8169	1.34916e-06				32	-13.1218	60.817	1.36952e-06
						33	-11.1219	62.8273	1.08138e-06				33	-11.1219	62.8273	1.05581e-06				33	-11.1219	62.8273	1.05468e-06				33	-11.1219	62.8273	1.06931e-06
						34	-9.1216	64.838	1.69577e-06				34	-9.1216	64.838	1.67417e-06				34	-9.1216	64.838	1.67338e-06				34	-9.1216	64.838	1.68714e-06
						35	-7.122	66.848	7.41144e-07				35	-7.122	66.848	7.32436e-07				35	-7.122	66.848	7.32189e-07				35	-7.122	66.848	7.38274e-07
						36	-5.122	68.8584	6.75122e-07				36	-5.122	68.8584	6.70817e-07				36	-5.122	68.8584	6.70729e-07				36	-5.122	68.8584	6.73995e-07
						37	-3.1223	70.8685	2.31225e-07				37	-3.1223	70.8685	2.30289e-07				37	-3.1223	70.8685	2.30277e-07				37	-3.1223	70.8685	2.31041e-07
						38	-1.122	72.8792	5.52316e-07				38	-1.122	72.8792	5.52129e-07				38	-1.122	72.8792	5.52128e-07				38	-1.122	72.8792	5.52291e-07
						39	0.878	74.8896	4.95532e-07				39	0.878	74.8896	4.95424e-07				39	0.878	74.8896	4.95424e-07				39	0.878	74.8896	4.95524e-07
						40	2.8777	76.8997	1.31872e-07				40	2.8777	76.8997	1.31271e-07				40	2.8777	76.8997	1.31278e-07				40	2.8777	76.8997	1.31862e-07
						41	4.8775	78.9099	1.50951e-08				41	4.8775	78.9099	1.45162e-08				41	4.8775	78.9099	1.45274e-08				41	4.8775	78.9099	1.5118e-08
						42	6.8772	80.92	4.74966e-08				42	6.8772	80.92	4.95805e-08				42	6.8772	80.92	4.95225e-08				42	6.8772	80.92	4.73069e-08
						43	8.8773	82.9305	2.45412e-08				43	8.8773	82.9305	2.70724e-08				43	8.8773	82.9305	2.69804e-08				43	8.8773	82.9305	2.41902e-08
						44	10.8774	84.941	9.09649e-09				44	10.8774	84.941	1.14934e-08				44	10.8774	84.941	1.13833e-08				44	10.8774	84.941	8.6709e-09
						45	12.8778	86.9518	7.15377e-08				45	12.8778	86.9517	6.29416e-08				45	12.8778	86.9517	6.33709e-08				45	12.8778	86.9518	7.36519e-08
						46	14.8776	88.962	7.39086e-10				46	14.8776	88.9619	2.55211e-11				46	14.8776	88.9619	4.05649e-11				46	14.8776	88.962	1.11436e-09
						47	16.8777	90.9725	7.8264e-09				47	16.8777	90.9724	3.59775e-09				47	16.8777	90.9724	3.83215e-09				47	16.8777	90.9725	9.52718e-09
						48	18.8777	92.9829	2.42337e-09				48	18.8777	92.9828	1.84716e-10				48	18.8777	92.9828	2.65103e-10				48	18.8777	92.9829	3.84851e-09
						49	20.8779	94.9935	4.45331e-08				49	20.8779	94.9934	2.80361e-08				49	20.8779	94.9934	2.92684e-08				49	20.8779	94.9935	5.21077e-08
						50	22.8775	97.0035	5.30338e-08				50	22.8775	97.0034	7.98789e-08				50	22.8775	97.0034	7.71946e-08				50	22.8775	97.0035	4.31897e-08
						51	24.8775	99.0139	7.26463e-08				51	24.8775	99.0138	1.09838e-07				51	24.8775	99.0138	1.05794e-07				51	24.8775	99.0139	5.80907e-08
						52	26.8766	101.023	1.47246e-06				52	26.8766	101.023	1.65298e-06				52	26.8766	101.023	1.63308e-06				52	26.8766	101.023	1.38788e-06
						53	28.8765	103.034	1.83117e-06				53	28.8765	103.034	2.0638e-06				53	28.8765	103.034	2.03622e-06				53	28.8765	103.034	1.71654e-06
						54	30.8766	105.044	1.66908e-06				54	30.8766	105.044	1.9245e-06				54	30.8766	105.044	1.89197e-06				54	30.8766	105.044	1.53864e-06
						55	32.8764	107.054	2.34766e-06				55	32.8764	107.054	2.69056e-06				55	32.8764	107.054	2.64413e-06				55	32.8764	107.054	2.16519e-06
						56	34.8765	109.065	2.16362e-06				56	34.8765	109.065	2.53626e-06				56	34.8765	109.065	2.4825e-06				56	34.8765	109.065	1.96058e-06
						57	36.8765	111.075	2.2806e-06				57	36.8765	111.075	2.70982e-06				57	36.8765	111.075	2.64418e-06				57	36.8765	111.075	2.04147e-06
						58	38.8766	113.086	2.09927e-06				58	38.8766	113.086	2.56007e-06				58	38.8766	113.086	2.48542e-06				58	38.8766	113.086	1.83942e-06
						59	40.8766	115.096	2.21451e-06				59	40.8766	115.096	2.73973e-06				59	40.8766	115.096	2.65003e-06				59	40.8766	115.096	1.91459e-06
						60	42.8766	117.107	2.33284e-06				60	42.8766	117.106	2.92821e-06				60	42.8766	117.106	2.8213e-06				60	42.8766	117.107	1.98998e-06
						61	44.8765	119.117	2.77929e-06				61	44.8765	119.117	3.49134e-06				61	44.8765	119.117	3.35755e-06				61	44.8765	119.117	2.36484e-06
						62	46.8766	121.127	2.57872e-06				62	46.8766	121.127	3.33275e-06				62	46.8766	121.127	3.18401e-06				62	46.8766	121.128	2.14228e-06
						63	48.8765	123.138	3.04712e-06				63	48.8765	123.137	3.93821e-06				63	48.8765	123.137	3.75502e-06				63	48.8765	123.138	2.52941e-06
						64	50.8763	125.148	3.94372e-06				64	50.8763	125.148	5.03876e-06				64	50.8763	125.148	4.80506e-06				64	50.8763	125.148	3.30401e-06
						65	52.8763	127.158	4.1011e-06				65	52.8763	127.158	5.31168e-06				65	52.8763	127.158	5.0426e-06				65	52.8763	127.158	3.40063e-06
						66	54.8763	129.169	4.26157e-06				66	54.8763	129.168	5.59558e-06				66	54.8763	129.168	5.28722e-06				66	54.8763	129.169	3.49976e-06
						67	56.8762	131.179	4.85813e-06				67	56.8762	131.179	6.3888e-06				67	56.8762	131.179	6.02217e-06				67	56.8762	131.179	3.99375e-06
						68	58.8761	133.189	5.49375e-06				68	58.8761	133.189	7.23887e-06				68	58.8761	133.189	6.80626e-06				68	58.8761	133.189	4.52308e-06
						69	60.8762	135.2	5.21024e-06				69	60.8762	135.199	7.0394e-06				69	60.8762	135.199	6.56869e-06				69	60.8762	135.2	4.22246e-06
						70	62.8762	137.21	5.39091e-06				70	62.8762	137.21	7.38304e-06				70	62.8762	137.21	6.85259e-06				70	62.8762	137.21	4.34525e-06
						71	64.876	139.22	6.56443e-06				71	64.876	139.22	8.89831e-06				71	64.876	139.22	8.25861e-06				71	64.876	139.221	5.36607e-06
						72	66.8758	141.231	7.8534e-06				72	66.8758	141.23	1.05601e-05				72	66.8758	141.23	9.79685e-06				72	66.8758	141.231	6.50199e-06
						73	68.8762	143.241	5.95141e-06				73	68.8762	143.241	8.49107e-06				73	68.8762	143.241	7.74647e-06				73	68.8762	143.242	4.76071e-06
						74	70.8762	145.252	6.1444e-06				74	70.8762	145.251	8.88716e-06				74	70.8762	145.251	8.05832e-06				74	70.8762	145.252	4.91929e-06
						75	72.876	147.262	7.39334e-06				75	72.876	147.261	1.05635e-05				75	72.876	147.262	9.58117e-06				75	72.876	147.262	6.03802e-06
						76	74.8759	149.272	8.17291e-06				76	74.8759	149.272	1.16928e-05				76	74.8759	149.272	1.05726e-05				76	74.8759	149.273	6.75216e-06
						77	76.8761	151.283	7.27396e-06				77	76.8761	151.282	1.08111e-05				77	76.8761	151.282	9.64903e-06				77	76.8761	151.283	5.95823e-06
						78	78.8759	153.293	8.62778e-06				78	78.8759	153.292	1.26697e-05				78	78.8759	153.293	1.13109e-05				78	78.8759	153.293	7.22826e-06
						79	80.8761	155.304	7.70344e-06				79	80.8761	155.303	1.17622e-05				79	80.8761	155.303	1.03555e-05				79	80.8761	155.304	6.43848e-06
						80	82.876	157.314	8.49878e-06				80	82.876	157.313	1.29752e-05				80	82.876	157.313	1.13867e-05				80	82.876	157.314	7.24432e-06
						81	84.876	159.324	8.7291e-06				81	84.876	159.324	1.35049e-05				81	84.876	159.324	1.17671e-05				81	84.876	159.325	7.55767e-06
						82	86.8758	161.335	1.02066e-05				82	86.8758	161.334	1.55987e-05				82	86.8758	161.334	1.35958e-05				82	86.8758	161.335	9.07273e-06
						83	88.8759	163.345	9.81885e-06				83	88.8759	163.344	1.5393e-05				83	88.8759	163.345	1.32684e-05				83	88.8759	163.345	8.86974e-06
						84	90.8758	165.355	1.07142e-05				84	90.8758	165.355	1.68027e-05				84	90.8758	165.355	1.44317e-05				84	90.8758	165.355	9.92514e-06
						85	92.8757	167.366	1.16487e-05				85	92.8757	167.365	1.82809e-05				85	92.8757	167.365	1.56433e-05				85	92.8757	167.366	1.10759e-05
						86	94.8757	169.376	1.19181e-05				86	94.8757	169.375	1.89434e-05				86	94.8757	169.375	1.60865e-05				86	94.8757	169.376	1.16348e-05
						87	96.876	171.387	1.01757e-05				87	96.876	171.386	1.7044e-05				87	96.876	171.386	1.41735e-05				87	96.876	171.387	1.02309e-05
						88	98.8762	173.397	9.16963e-06				88	98.8762	173.396	1.60464e-05				88	98.8762	173.397	1.30981e-05				88	98.8762	173.397	9.56859e-06
						89	100.876	175.408	1.06826e-05				89	100.876	175.407	1.83699e-05				89	100.876	175.407	1.50188e-05				89	100.876	175.407	1.15407e-05
						90	102.876	177.418	1.09406e-05				90	102.876	177.417	1.9062e-05				90	102.876	177.417	1.54488e-05				90	102.876	177.418	1.23021e-05
						91	104.876	179.428	1.18847e-05				91	104.876	179.427	2.06781e-05				91	104.876	179.428	1.66946e-05				91	104.876	179.428	1.38841e-05
						92	106.876	181.438	1.35991e-05				92	106.876	181.437	2.33283e-05				92	106.876	181.438	1.88497e-05				92	106.876	181.438	1.64327e-05
						93	108.876	183.449	1.17332e-05				93	108.876	183.448	2.12592e-05				93	108.876	183.448	1.67652e-05				93	108.876	183.449	1.51133e-05
						94	110.876	185.46	1.13171e-05				94	110.876	185.458	2.10997e-05				94	110.876	185.459	1.63881e-05				94	110.876	185.459	1.54588e-05
						95	112.876	187.47	1.2277e-05				95	112.876	187.469	2.28288e-05				95	112.876	187.469	1.76626e-05				95	112.876	187.469	1.75292e-05
						96	114.876	189.48	1.18513e-05				96	114.876	189.479	2.26788e-05				96	114.876	189.48	1.7271e-05				96	114.876	189.48	1.80717e-05
						97	116.876	191.491	1.35634e-05				97	116.876	191.489	2.54909e-05				97	116.876	191.49	1.94502e-05				97	116.876	191.49	2.14159e-05
						98	118.876	193.501	1.46124e-05				98	118.876	193.5	2.74132e-05				98	118.876	193.5	2.08283e-05				98	118.876	193.5	2.41592e-05
						99	120.876	195.511	1.41476e-05				99	120.876	195.51	2.72738e-05				99	120.876	195.511	2.03941e-05				99	120.876	195.51	2.51354e-05
						100	122.876	197.522	1.60129e-05				100	122.876	197.52	3.03761e-05				100	122.876	197.521	2.27468e-05				100	122.876	197.52	2.94391e-05
						101	124.876	199.532	1.47441e-05				101	124.876	199.531	2.91514e-05				101	124.876	199.531	2.1347e-05				101	124.876	199.531	2.96914e-05
						102	126.875	201.542	2.00898e-05				102	126.875	201.54	3.71113e-05				102	126.875	201.541	2.78252e-05				102	126.875	201.54	3.95617e-05
						103	-73.6145	0.0097046	9.41793e-05				103	-73.6145	0.00916269	8.39549e-05				103	-73.6145	0.00900312	8.10562e-05				103	-73.6145	0.00757264	5.73449e-05
						104	-73.1155	0.511299	7.5509e-05				104	-73.1155	0.510765	6.65041e-05				104	-73.1155	0.510608	6.39785e-05				104	-73.1155	0.509216	4.36416e-05
						105	-71.1165	2.52069	5.84483e-05				105	-71.1165	2.52019	5.0971e-05				105	-71.1165	2.52004	4.89374e-05				105	-71.1165	2.5188	3.30416e-05
						106	-69.1166	4.53099	5.63309e-05				106	-69.1166	4.53052	4.93883e-05				106	-69.1166	4.53038	4.75494e-05				106	-69.1166	4.52927	3.34369e-05
						107	-67.1175	6.54049	4.30529e-05				107	-67.1175	6.54004	3.73443e-05				107	-67.1175	6.53992	3.58808e-05				107	-67.1175	6.53893	2.5006e-05
						108	-65.1179	8.55049	3.74563e-05				108	-65.1179	8.55006	3.24458e-05				108	-65.1179	8.54995	3.11997e-05				108	-65.1179	8.54908	2.21838e-05
						109	-63.1175	10.5613	4.20292e-05				109	-63.1175	10.5609	3.70225e-05				109	-63.1175	10.5608	3.58087e-05				109	-63.1175	10.56	2.71721e-05
						110	-61.1182	12.571	3.29489e-05				110	-61.1182	12.5706	2.88001e-05				110	-61.1182	12.5705	2.78283e-05				110	-61.1182	12.5698	2.11531e-05
						111	-59.1178	14.5818	3.72461e-05				111	-59.1178	14.5814	3.31024e-05				111	-59.1178	14.5814	3.21582e-05				111	-59.1178	14.5808	2.58241e-05
						112	-57.1189	16.5911	2.45817e-05				112	-57.1189	16.5908	2.1453e-05				112	-57.1189	16.5907	2.07681e-05				112	-57.1189	16.5902	1.6378e-05
						113	-55.1192	18.6012	2.13185e-05				113	-55.1192	18.6009	1.86053e-05				113	-55.1192	18.6008	1.80319e-05				113	-55.1192	18.6004	1.44973e-05
						114	-53.1204	20.6104	1.13685e-05				114	-53.1204	20.6101	9.54526e-06				114	-53.1204	20.61	9.17837e-06				114	-53.1204	20.6097	7.04874e-06
						115	-51.1199	22.6213	1.47078e-05				115	-51.1199	22.621	1.27717e-05				115	-51.1199	22.621	1.23926e-05				115	-51.1199	22.6206	1.02612e-05
						116	-49.1206	24.631	9.5617e-06				116	-49.1206	24.6307	8.12773e-06				116	-49.1206	24.6307	7.85966e-06				116	-49.1206	24.6304	6.44073e-06
						117	-47.121	26.641	7.02717e-06				117	-47.121	26.6407	5.89927e-06				117	-47.121	26.6407	5.69773e-06				117	-47.121	26.6405	4.69542e-06
						118	-45.1212	28.6512	5.811e-06				118	-45.1212	28.651	4.87089e-06				118	-45.1212	28.6509	4.71005e-06				118	-45.1212	28.6507	3.96131e-06
						119	-43.121	30.6618	6.61725e-06				119	-43.121	30.6616	5.69519e-06				119	-43.121	30.6616	5.54314e-06				119	-43.121	30.6614	4.88209e-06
						120	-41.1215	32.6717	4.12319e-06				120	-41.1215	32.6715	3.46505e-06				120	-41.1215	32.6715	3.36228e-06				120	-41.1215	32.6714	2.95587e-06
						121	-39.1229	34.6807	3.41107e-07				121	-39.1229	34.6805	1.85747e-07				121	-39.1229	34.6805	1.65675e-07				121	-39.1229	34.6804	1.01641e-07
						122	-37.1227	36.6913	5.56285e-07				122	-37.1227	36.6911	3.69707e-07				122	-37.1227	36.6911	3.45241e-07				122	-37.1227	36.691	2.72081e-07
						123	-35.1223	38.7021	1.22918e-06				123	-35.1223	38.7019	9.70872e-07				123	-35.1223	38.7019	9.3702e-07				123	-35.1223	38.7019	8.47726e-07
						124	-33.123	40.7118	1.33814e-07				124	-33.123	40.7117	6.55837e-08				124	-33.123	40.7116	5.83498e-08				124	-33.123	40.7116	4.39754e-08
						125	-31.122	42.7232	1.7736e-06				125	-31.122	42.7231	1.525e-06				125	-31.122	42.7231	1.49537e-06				125	-31.122	42.723	1.44842e-06
						126	-29.1229	44.7327	1.50426e-07				126	-29.1229	44.7326	9.18295e-08				126	-29.1229	44.7326	8.59391e-08				126	-29.1229	44.7326	8.04773e-08
						127	-27.1229	46.7431	1.21528e-07				127	-27.1229	46.743	7.56491e-08				127	-27.1229	46.743	7.13224e-08				127	-27.1229	46.743	7.03087e-08
						128	-25.123	48.7534	4.36182e-08				128	-25.123	48.7533	2.12382e-08				128	-25.123	48.7533	1.94297e-08				128	-25.123	48.7533	2.04538e-08
						129	-23.123	50.7638	2.87678e-08				129	-23.123	50.7637	1.34893e-08				129	-23.123	50.7637	1.2365e-08				129	-23.123	50.7637	1.40655e-08
						130	-21.1228	52.7744	1.09834e-07				130	-21.1228	52.7743	8.22509e-08				130	-21.1228	52.7743	8.01028e-08				130	-21.1228	52.7743	8.56758e-08
						131	-19.1232	54.7844	1.20797e-08				131	-19.1232	54.7843	2.14556e-08				131	-19.1232	54.7843	2.22829e-08				131	-19.1232	54.7843	1.91979e-08
						132	-17.1229	56.7951	2.32297e-08				132	-17.1229	56.795	1.51521e-08				132	-17.1229	56.795	1.46617e-08				132	-17.1229	56.795	1.73821e-08
						133	-15.1227	58.8057	9.87304e-08				133	-15.1227	58.8056	8.48815e-08				133	-15.1227	58.8056	8.40773e-08				133	-15.1227	58.8056	8.99894e-08
						134	-13.123	60.8158	7.06778e-10				134	-13.123	60.8157	1.91902e-09				134	-13.123	60.8157	1.99904e-09				134	-13.123	60.8158	1.29434e-09
						135	-11.123	62.8262	4.33286e-09				135	-11.123	62.8261	6.11471e-09				135	-11.123	62.8261	6.2011e-09				135	-11.123	62.8262	5.13363e-09
						136	-9.1229	64.8367	2.06449e-11				136	-9.1229	64.8367	1.65544e-10				136	-9.1229	64.8367	1.73452e-10				136	-9.1229	64.8367	6.18042e-11
						137	-7.1229	66.8471	1.91694e-09				137	-7.1229	66.8471	2.38695e-09				137	-7.1229	66.8471	2.4011e-09				137	-7.1229	66.8471	2.06585e-09
						138	-5.123	68.8574	3.36877e-08				138	-5.123	68.8574	3.4658e-08				138	-5.123	68.8574	3.4678e-08				138	-5.123	68.8574	3.39401e-08
						139	-3.1229	70.8679	1.49478e-08				139	-3.1229	70.8679	1.51872e-08				139	-3.1229	70.8679	1.51902e-08				139	-3.1229	70.8679	1.49947e-08
						140	-1.1228	72.8784	3.71861e-09				140	-1.1228	72.8784	3.734e-09				140	-1.1228	72.8784	3.73407e-09				140	-1.1228	72.8784	3.72067e-09
						141	0.8772	74.8888	1.0044e-08				141	0.8772	74.8888	1.00594e-08				141	0.8772	74.8888	1.00593e-08				141	0.8772	74.8888	1.00451e-08
						142	2.877	76.899	1.15939e-07				142	2.877	76.899	1.16504e-07				142	2.877	76.899	1.16497e-07				142	2.877	76.899	1.15949e-07
						143	4.8773	78.9097	6.11179e-09				143	4.8773	78.9097	6.48939e-09				143	4.8773	78.9097	6.48192e-09				143	4.8773	78.9097	6.09723e-09
						144	6.8771	80.9199	1.01415e-07				144	6.8771	80.9199	1.0445e-07				144	6.8771	80.9199	1.04365e-07				144	6.8771	80.9199	1.01138e-07
						145	8.8769	82.9301	3.12186e-07				145	8.8769	82.9301	3.21054e-07				145	8.8769	82.9301	3.20737e-07				145	8.8769	82.9301	3.10931e-07
						146	10.8773	84.9409	3.8375e-08				146	10.8773	84.9409	4.31505e-08				146	10.8773	84.9409	4.29369e-08				146	10.8773	84.9409	3.74956e-08
						147	12.877	86.951	2.88041e-07				147	12.877	86.9509	3.06115e-07				147	12.877	86.9509	3.0517e-07				147	12.877	86.951	2.83846e-07
						148	14.8766	88.961	9.56511e-07				148	14.8766	88.9609	1.00029e-06				148	14.8766	88.9609	9.97658e-07				148	14.8766	88.961	9.44433e-07
						149	16.877	90.9718	3.78438e-07				149	16.877	90.9717	4.14294e-07				149	16.877	90.9717	4.11822e-07				149	16.877	90.9718	3.67277e-07
						150	18.877	92.9822	4.28255e-07				150	18.877	92.9821	4.76164e-07				150	18.877	92.9821	4.72458e-07				150	18.877	92.9822	4.11657e-07
						151	20.8768	94.9924	8.00473e-07				151	20.8768	94.9923	8.80361e-07				151	20.8768	94.9923	8.73544e-07				151	20.8768	94.9924	7.69921e-07
						152	22.877	97.003	5.37129e-07				152	22.877	97.0029	6.1658e-07				152	22.877	97.0029	6.09082e-07				152	22.877	97.003	5.047e-07
						153	24.8771	99.0135	4.5106e-07				153	24.8771	99.0134	5.38018e-07				153	24.8771	99.0134	5.29021e-07				153	24.8771	99.0135	4.13579e-07
						154	26.876	101.023	3.29992e-06				154	26.876	101.023	3.56757e-06				154	26.876	101.023	3.5383e-06				154	26.876	101.023	3.17269e-06
						155	28.8761	103.033	3.08104e-06				155	28.8761	103.033	3.38071e-06				155	28.8761	103.033	3.34539e-06				155	28.8761	103.033	2.9318e-06
						156	30.8758	105.043	4.39358e-06				156	30.8758	105.043	4.80232e-06				156	30.8758	105.043	4.75085e-06				156	30.8758	105.043	4.18031e-06
						157	32.8759	107.054	4.14044e-06				157	32.8759	107.054	4.59197e-06				157	32.8759	107.054	4.53126e-06				157	32.8759	107.054	3.89692e-06
						158	34.876	109.064	3.8948e-06				158	34.876	109.064	4.38969e-06				158	34.876	109.064	4.31888e-06				158	34.876	109.064	3.62069e-06
						159	36.8756	111.074	5.83148e-06				159	36.8756	111.074	6.50671e-06				159	36.8756	111.074	6.40479e-06				159	36.8756	111.074	5.44515e-06
						160	38.8757	113.085	5.53926e-06				160	38.8757	113.085	6.2735e-06				160	38.8757	113.085	6.15633e-06				160	38.8757	113.085	5.11185e-06
						161	40.8757	115.095	5.72551e-06				161	40.8757	115.095	6.55301e-06				161	40.8757	115.095	6.4139e-06				161	40.8757	115.095	5.23665e-06
						162	42.8758	117.106	5.436e-06				162	42.8758	117.106	6.32702e-06				162	42.8758	117.106	6.1694e-06				162	42.8758	117.106	4.90547e-06
						163	44.8762	119.117	3.87571e-06				163	44.8762	119.116	4.7092e-06				163	44.8762	119.116	4.55361e-06				163	44.8762	119.117	3.38327e-06
						164	46.8758	121.127	5.8081e-06				164	46.8758	121.126	6.91551e-06				164	46.8758	121.126	6.70051e-06				164	46.8758	121.127	5.14299e-06
						165	48.8757	123.137	6.50128e-06				165	48.8757	123.137	7.77653e-06				165	48.8757	123.137	7.51824e-06				165	48.8757	123.137	5.734e-06
						166	50.8758	125.147	6.19253e-06				166	50.8758	125.147	7.54773e-06				166	50.8758	125.147	7.26109e-06				166	50.8758	125.148	5.38377e-06
						167	52.8759	127.158	5.89129e-06				167	52.8759	127.158	7.32668e-06				167	52.8759	127.158	7.01006e-06				167	52.8759	127.158	5.04524e-06
						168	54.8761	129.168	5.13203e-06				168	54.8761	129.168	6.58711e-06				168	54.8761	129.168	6.25217e-06				168	54.8761	129.169	4.29238e-06
						169	56.8756	131.178	7.88058e-06				169	56.8756	131.178	9.80141e-06				169	56.8756	131.178	9.34602e-06				169	56.8756	131.179	6.76812e-06
						170	58.8754	133.189	9.28735e-06				170	58.8754	133.188	1.15202e-05				170	58.8754	133.188	1.09728e-05				170	58.8754	133.189	8.01115e-06
						171	60.8756	135.199	8.32735e-06				171	60.8756	135.199	1.06035e-05				171	60.8756	135.199	1.00239e-05				171	60.8756	135.199	7.06489e-06
						172	62.8754	137.209	9.77184e-06				172	62.8754	137.209	1.23997e-05				172	62.8754	137.209	1.17094e-05				172	62.8754	137.21	8.34453e-06
						173	64.8754	139.22	1.00187e-05				173	64.8754	139.219	1.28602e-05				173	64.8754	139.219	1.20888e-05				173	64.8754	139.22	8.52406e-06
						174	66.8758	141.231	7.8534e-06				174	66.8758	141.23	1.05601e-05				174	66.8758	141.23	9.79685e-06				174	66.8758	141.231	6.50199e-06
						175	68.8758	143.241	8.07487e-06				175	68.8758	143.24	1.0996e-05				175	68.8758	143.241	1.01463e-05				175	68.8758	143.241	6.67699e-06
						176	70.8756	145.251	9.49818e-06				176	70.8756	145.251	1.28468e-05				176	70.8756	145.251	1.18462e-05				176	70.8756	145.251	7.95842e-06
						177	72.8755	147.261	1.03792e-05				177	72.8755	147.261	1.40832e-05				177	72.8755	147.261	1.29452e-05				177	72.8755	147.262	8.76065e-06
						178	74.8754	149.272	1.12992e-05				178	74.8754	149.271	1.53826e-05				178	74.8754	149.271	1.40937e-05				178	74.8754	149.272	9.61677e-06
						179	76.8755	151.282	1.0891e-05				179	76.8755	151.282	1.51409e-05				179	76.8755	151.282	1.37597e-05				179	76.8755	151.283	9.26635e-06
						180	78.8757	153.293	9.84923e-06				180	78.8757	153.292	1.41412e-05				180	78.8757	153.292	1.27035e-05				180	78.8757	153.293	8.34968e-06
						181	80.8757	155.303	1.00971e-05				181	80.8757	155.303	1.46817e-05				181	80.8757	155.303	1.31049e-05				181	80.8757	155.303	8.64063e-06
						182	82.8757	157.314	1.0348e-05				182	82.8757	157.313	1.52386e-05				182	82.8757	157.313	1.35128e-05				182	82.8757	157.314	8.95855e-06
						183	84.8752	159.324	1.41276e-05				183	84.8752	159.323	2.00618e-05				183	84.8752	159.323	1.79308e-05				183	84.8752	159.324	1.26258e-05
						184	86.8758	161.335	1.02066e-05				184	86.8758	161.334	1.55987e-05				184	86.8758	161.334	1.35958e-05				184	86.8758	161.335	9.07273e-06
						185	88.8755	163.345	1.25004e-05				185	88.8755	163.344	1.87097e-05				185	88.8755	163.344	1.63593e-05				185	88.8755	163.345	1.14263e-05
						186	90.8755	165.355	1.27794e-05				186	90.8755	165.354	1.93658e-05				186	90.8755	165.355	1.68138e-05				186	90.8755	165.355	1.19161e-05
						187	92.8755	167.365	1.30614e-05				187	92.8755	167.365	2.00404e-05				187	92.8755	167.365	1.7274e-05				187	92.8755	167.366	1.24545e-05
						188	94.8753	169.376	1.48559e-05				188	94.8753	169.375	2.2605e-05				188	94.8753	169.375	1.94734e-05				188	94.8753	169.376	1.45394e-05
						189	96.8753	171.386	1.516e-05				189	96.8753	171.385	2.33488e-05				189	96.8753	171.385	1.99666e-05				189	96.8753	171.386	1.52272e-05
						190	98.8755	173.397	1.39262e-05				190	98.8755	173.396	2.21786e-05				190	98.8755	173.396	1.86862e-05				190	98.8755	173.397	1.44167e-05
						191	100.875	175.407	1.49888e-05				191	100.875	175.406	2.39035e-05				191	100.875	175.406	2.00572e-05				191	100.875	175.407	1.6002e-05
						192	102.875	177.417	1.60905e-05				192	102.875	177.416	2.57012e-05				192	102.875	177.417	2.14751e-05				192	102.875	177.417	1.77329e-05
						193	104.875	179.428	1.56026e-05				193	104.875	179.427	2.55015e-05				193	104.875	179.427	2.10543e-05				193	104.875	179.427	1.78821e-05
						194	106.875	181.438	1.67263e-05				194	106.875	181.437	2.73739e-05				194	106.875	181.437	2.25027e-05				194	106.875	181.438	1.98541e-05
						195	108.875	183.448	1.70488e-05				195	108.875	183.447	2.82428e-05				195	108.875	183.448	2.30224e-05				195	108.875	183.448	2.1079e-05
						196	110.875	185.459	1.99792e-05				196	110.875	185.457	3.24802e-05				196	110.875	185.458	2.6563e-05				196	110.875	185.458	2.53757e-05
						197	112.875	187.469	1.8559e-05				197	112.875	187.468	3.11598e-05				197	112.875	187.468	2.50685e-05				197	112.875	187.468	2.49091e-05
						198	114.875	189.48	1.80347e-05				198	114.875	189.478	3.09844e-05				198	114.875	189.479	2.46015e-05				198	114.875	189.479	2.5555e-05
						199	116.875	191.49	2.01333e-05				199	116.875	191.488	3.42575e-05				199	116.875	191.489	2.71899e-05				199	116.875	191.489	2.95049e-05
						200	118.876	193.501	1.70088e-05				200	118.876	193.499	3.06618e-05				200	118.876	193.5	2.36717e-05				200	118.876	193.5	2.72144e-05
						201	120.876	195.511	1.7334e-05				201	120.876	195.51	3.1635e-05				201	120.876	195.51	2.41873e-05				201	120.876	195.51	2.93283e-05
						202	122.876	197.521	1.76623e-05				202	122.876	197.52	3.26325e-05				202	122.876	197.521	2.47049e-05				202	122.876	197.52	3.1661e-05
						203	124.876	199.532	1.55262e-05				203	124.876	199.531	3.0247e-05				203	124.876	199.531	2.2286e-05				203	124.876	199.531	3.07969e-05
						204	126.875	201.542	2.00898e-05				204	126.875	201.54	3.71113e-05				204	126.875	201.541	2.78252e-05				204	126.875	201.54	3.95617e-05

## Sheet: 6_Tabla Final
	Puntos	RESULTADO FINAL CARGA ASCENDENTE								Puntos	RESULTADO FINAL CARGA DESCENDENTE
		Masa Indicada	Masa ajustada	Incert. de ajuste	Incert. de las masas patrón	Incert. del instrumento	Incert. Combinada	Incert. Expandida			Masa Indicada	Masa ajustada	Incert. de ajuste	Incert. de las masas patrón	Incert. del instrumento	Incert. Combinada	Incert. Expandida
		mi	ma	us	up	uinst	uc	UE			mi	ma	us	up	uinst	uc	UE
		g	g	g	g	g	g	g			g	g	g	g	g	g	g
	1	-73.6239	0.00025572	0.00280432	0	2.88675e-05	0.00280447	0.00552979		1	-73.6145	0.0097046	0.00280432	0	2.88675e-05	0.00280447	0.00552979
	2	-73.124	0.502755	0.00280432	4.15e-06	2.88675e-05	0.00280447	0.0055298		2	-73.1155	0.511299	0.00280432	4.15e-06	2.88675e-05	0.00280447	0.0055298
	3	-71.1238	2.51336	0.00280432	7.71184e-06	2.88675e-05	0.00280448	0.00552981		3	-71.1165	2.52069	0.00280432	7.71184e-06	2.88675e-05	0.00280448	0.00552981
	4	-69.124	4.52356	0.00280432	1.00858e-05	2.88675e-05	0.00280449	0.00552983		4	-69.1166	4.53099	0.00280432	1.00858e-05	2.88675e-05	0.00280449	0.00552983
	5	-67.1233	6.53466	0.00280432	1.06992e-05	2.88675e-05	0.00280449	0.00552983		5	-67.1175	6.54049	0.00280432	1.06992e-05	2.88675e-05	0.00280449	0.00552983
	6	-65.1234	8.54496	0.00280432	1.25189e-05	2.88675e-05	0.0028045	0.00552984		6	-65.1179	8.55049	0.00280432	1.25189e-05	2.88675e-05	0.0028045	0.00552984
	7	-63.1233	10.5555	0.00280432	1.08269e-05	2.88675e-05	0.00280449	0.00552983		7	-63.1175	10.5613	0.00280432	1.08269e-05	2.88675e-05	0.00280449	0.00552983
	8	-61.1235	12.5657	0.00280432	1.26282e-05	2.88675e-05	0.0028045	0.00552985		8	-61.1182	12.571	0.00280432	1.26282e-05	2.88675e-05	0.0028045	0.00552985
	9	-59.1237	14.5759	0.00280432	1.42029e-05	2.88675e-05	0.00280451	0.00552986		9	-59.1178	14.5818	0.00280432	1.42029e-05	2.88675e-05	0.00280451	0.00552986
	10	-57.1233	16.5867	0.00280432	1.46449e-05	2.88675e-05	0.00280451	0.00552986		10	-57.1189	16.5911	0.00280432	1.46449e-05	2.88675e-05	0.00280451	0.00552986
	11	-55.1236	18.5968	0.00280432	1.60226e-05	2.88675e-05	0.00280452	0.00552988		11	-55.1192	18.6012	0.00280432	1.60226e-05	2.88675e-05	0.00280452	0.00552988
	12	-53.1231	20.6077	0.00280432	1.41235e-05	2.88675e-05	0.0028045	0.00552986		12	-53.1204	20.6104	0.00280432	1.41235e-05	2.88675e-05	0.0028045	0.00552986
	13	-51.1234	22.6178	0.00280432	1.55474e-05	2.88675e-05	0.00280451	0.00552987		13	-51.1199	22.6213	0.00280432	1.55474e-05	2.88675e-05	0.00280451	0.00552987
	14	-49.1232	24.6284	0.00280432	1.68515e-05	2.88675e-05	0.00280452	0.00552989		14	-49.1206	24.631	0.00280432	1.68515e-05	2.88675e-05	0.00280452	0.00552989
	15	-47.1232	26.6388	0.00280432	1.67183e-05	2.88675e-05	0.00280452	0.00552989		15	-47.121	26.641	0.00280432	1.67183e-05	2.88675e-05	0.00280452	0.00552989
	16	-45.1233	28.6491	0.00280432	1.79374e-05	2.88675e-05	0.00280453	0.0055299		16	-45.1212	28.6512	0.00280432	1.79374e-05	2.88675e-05	0.00280453	0.0055299
	17	-43.1233	30.6595	0.00280432	1.73053e-05	2.88675e-05	0.00280452	0.00552989		17	-43.121	30.6618	0.00280432	1.73053e-05	2.88675e-05	0.00280452	0.00552989
	18	-41.1235	32.6697	0.00280432	1.84857e-05	2.88675e-05	0.00280453	0.00552991		18	-41.1215	32.6717	0.00280432	1.84857e-05	2.88675e-05	0.00280453	0.00552991
	19	-39.1233	34.6803	0.00280432	1.95952e-05	2.88675e-05	0.00280454	0.00552992		19	-39.1229	34.6807	0.00280432	1.95952e-05	2.88675e-05	0.00280454	0.00552992
	20	-37.1235	36.6905	0.00280432	1.99179e-05	2.88675e-05	0.00280454	0.00552993		20	-37.1227	36.6913	0.00280432	1.99179e-05	2.88675e-05	0.00280454	0.00552993
	21	-35.1232	38.7012	0.00280432	2.09517e-05	2.88675e-05	0.00280455	0.00552994		21	-35.1223	38.7021	0.00280432	2.09517e-05	2.88675e-05	0.00280455	0.00552994
	22	-33.1217	40.7131	0.00280432	1.95377e-05	2.88675e-05	0.00280454	0.00552992		22	-33.123	40.7118	0.00280432	1.95377e-05	2.88675e-05	0.00280454	0.00552992
	23	-31.1218	42.7234	0.00280432	2.05906e-05	2.88675e-05	0.00280454	0.00552994		23	-31.122	42.7232	0.00280432	2.05906e-05	2.88675e-05	0.00280454	0.00552994
	24	-29.1215	44.7341	0.00280432	2.15922e-05	2.88675e-05	0.00280455	0.00552995		24	-29.1229	44.7327	0.00280432	2.15922e-05	2.88675e-05	0.00280455	0.00552995
	25	-27.1216	46.7444	0.00280432	2.18854e-05	2.88675e-05	0.00280455	0.00552996		25	-27.1229	46.7431	0.00280432	2.18854e-05	2.88675e-05	0.00280455	0.00552996
	26	-25.1216	48.7548	0.00280432	2.28303e-05	2.88675e-05	0.00280456	0.00552997		26	-25.123	48.7534	0.00280432	2.28303e-05	2.88675e-05	0.00280456	0.00552997
	27	-23.1216	50.7652	0.00280432	1.70139e-05	2.88675e-05	0.00280452	0.00552989		27	-23.123	50.7638	0.00280432	1.70139e-05	2.88675e-05	0.00280452	0.00552989
	28	-21.1217	52.7755	0.00280432	1.82133e-05	2.88675e-05	0.00280453	0.00552991		28	-21.1228	52.7744	0.00280432	1.82133e-05	2.88675e-05	0.00280453	0.00552991
	29	-19.1219	54.7857	0.00280432	1.93384e-05	2.88675e-05	0.00280454	0.00552992		29	-19.1232	54.7844	0.00280432	1.93384e-05	2.88675e-05	0.00280454	0.00552992
	30	-17.1218	56.7962	0.00280432	1.96653e-05	2.88675e-05	0.00280454	0.00552993		30	-17.1229	56.7951	0.00280432	1.96653e-05	2.88675e-05	0.00280454	0.00552993
	31	-15.1218	58.8066	0.00280432	2.07117e-05	2.88675e-05	0.00280455	0.00552994		31	-15.1227	58.8057	0.00280432	2.07117e-05	2.88675e-05	0.00280455	0.00552994
	32	-13.1218	60.817	0.00280432	1.97351e-05	2.88675e-05	0.00280454	0.00552993		32	-13.123	60.8158	0.00280432	1.97351e-05	2.88675e-05	0.00280454	0.00552993
	33	-11.1219	62.8273	0.00280432	2.07779e-05	2.88675e-05	0.00280455	0.00552994		33	-11.123	62.8262	0.00280432	2.07779e-05	2.88675e-05	0.00280455	0.00552994
	34	-9.1216	64.838	0.00280432	2.17709e-05	2.88675e-05	0.00280455	0.00552996		34	-9.1229	64.8367	0.00280432	2.17709e-05	2.88675e-05	0.00280455	0.00552996
	35	-7.122	66.848	0.00280432	2.20618e-05	2.88675e-05	0.00280456	0.00552996		35	-7.1229	66.8471	0.00280432	2.20618e-05	2.88675e-05	0.00280456	0.00552996
	36	-5.122	68.8584	0.00280432	2.29994e-05	2.88675e-05	0.00280456	0.00552998		36	-5.123	68.8574	0.00280432	2.29994e-05	2.88675e-05	0.00280456	0.00552998
	37	-3.1223	70.8685	0.00280432	2.17192e-05	2.88675e-05	0.00280455	0.00552996		37	-3.1229	70.8679	0.00280432	2.17192e-05	2.88675e-05	0.00280455	0.00552996
	38	-1.122	72.8792	0.00280432	2.2671e-05	2.88675e-05	0.00280456	0.00552997		38	-1.1228	72.8784	0.00280432	2.2671e-05	2.88675e-05	0.00280456	0.00552997
	39	0.878	74.8896	0.00280432	2.35844e-05	2.88675e-05	0.00280457	0.00552998		39	0.8772	74.8888	0.00280432	2.35844e-05	2.88675e-05	0.00280457	0.00552998
	40	2.8777	76.8997	0.00280432	2.38531e-05	2.88675e-05	0.00280457	0.00552999		40	2.877	76.899	0.00280432	2.38531e-05	2.88675e-05	0.00280457	0.00552999
	41	4.8775	78.9099	0.00280432	2.47229e-05	2.88675e-05	0.00280458	0.00553		41	4.8773	78.9097	0.00280432	2.47229e-05	2.88675e-05	0.00280458	0.00553
	42	6.8772	80.92	0.00280432	2.39107e-05	2.88675e-05	0.00280457	0.00552999		42	6.8771	80.9199	0.00280432	2.39107e-05	2.88675e-05	0.00280457	0.00552999
	43	8.8773	82.9305	0.00280432	2.47785e-05	2.88675e-05	0.00280458	0.00553001		43	8.8769	82.9301	0.00280432	2.47785e-05	2.88675e-05	0.00280458	0.00553001
	44	10.8774	84.941	0.00280432	2.56168e-05	2.88675e-05	0.00280459	0.00553002		44	10.8773	84.9409	0.00280432	2.56168e-05	2.88675e-05	0.00280459	0.00553002
	45	12.8778	86.9518	0.00280432	2.38531e-05	2.88675e-05	0.00280457	0.00552999		45	12.877	86.951	0.00280432	2.38531e-05	2.88675e-05	0.00280457	0.00552999
	46	14.8776	88.962	0.00280432	2.47229e-05	2.88675e-05	0.00280458	0.00553		46	14.8766	88.961	0.00280432	2.47229e-05	2.88675e-05	0.00280458	0.00553
	47	16.8777	90.9725	0.00280432	2.55729e-05	2.88675e-05	0.00280459	0.00553002		47	16.877	90.9718	0.00280432	2.55729e-05	2.88675e-05	0.00280459	0.00553002
	48	18.8777	92.9829	0.00280432	2.6386e-05	2.88675e-05	0.00280459	0.00553003		48	18.877	92.9822	0.00280432	2.6386e-05	2.88675e-05	0.00280459	0.00553003
	49	20.8779	94.9935	0.00280432	2.71749e-05	2.88675e-05	0.0028046	0.00553005		49	20.8768	94.9924	0.00280432	2.71749e-05	2.88675e-05	0.0028046	0.00553005
	50	22.8775	97.0035	0.00280432	2.74084e-05	2.88675e-05	0.0028046	0.00553005		50	22.877	97.003	0.00280432	2.74084e-05	2.88675e-05	0.0028046	0.00553005
	51	24.8775	99.0139	0.00280432	2.81686e-05	2.88675e-05	0.00280461	0.00553007		51	24.8771	99.0135	0.00280432	2.81686e-05	2.88675e-05	0.00280461	0.00553007
	52	26.8766	101.023	0.00280432	2.6823e-05	2.88675e-05	0.0028046	0.00553004		52	26.876	101.023	0.00280432	2.6823e-05	2.88675e-05	0.0028046	0.00553004
	53	28.8765	103.034	0.00280432	2.75993e-05	2.88675e-05	0.00280461	0.00553006		53	28.8761	103.033	0.00280432	2.75993e-05	2.88675e-05	0.00280461	0.00553006
	54	30.8766	105.044	0.00280432	2.83544e-05	2.88675e-05	0.00280461	0.00553007		54	30.8758	105.043	0.00280432	2.83544e-05	2.88675e-05	0.00280461	0.00553007
	55	32.8764	107.054	0.00280432	2.85784e-05	2.88675e-05	0.00280462	0.00553008		55	32.8759	107.054	0.00280432	2.85784e-05	2.88675e-05	0.00280462	0.00553008
	56	34.8765	109.065	0.00280432	2.93082e-05	2.88675e-05	0.00280462	0.00553009		56	34.876	109.064	0.00280432	2.93082e-05	2.88675e-05	0.00280462	0.00553009
	57	36.8765	111.075	0.00280432	2.86264e-05	2.88675e-05	0.00280462	0.00553008		57	36.8756	111.074	0.00280432	2.86264e-05	2.88675e-05	0.00280462	0.00553008
	58	38.8766	113.086	0.00280432	2.93551e-05	2.88675e-05	0.00280462	0.00553009		58	38.8757	113.085	0.00280432	2.93551e-05	2.88675e-05	0.00280462	0.00553009
	59	40.8766	115.096	0.00280432	3.00661e-05	2.88675e-05	0.00280463	0.00553011		59	40.8757	115.095	0.00280432	3.00661e-05	2.88675e-05	0.00280463	0.00553011
	60	42.8766	117.107	0.00280432	3.02774e-05	2.88675e-05	0.00280463	0.00553011		60	42.8758	117.106	0.00280432	3.02774e-05	2.88675e-05	0.00280463	0.00553011
	61	44.8765	119.117	0.00280432	3.09673e-05	2.88675e-05	0.00280464	0.00553013		61	44.8762	119.117	0.00280432	3.09673e-05	2.88675e-05	0.00280464	0.00553013
	62	46.8766	121.127	0.00280432	3.00287e-05	2.88675e-05	0.00280463	0.00553011		62	46.8758	121.127	0.00280432	3.00287e-05	2.88675e-05	0.00280463	0.00553011
	63	48.8765	123.138	0.00280432	3.07241e-05	2.88675e-05	0.00280464	0.00553012		63	48.8757	123.137	0.00280432	3.07241e-05	2.88675e-05	0.00280464	0.00553012
	64	50.8763	125.148	0.00280432	3.14042e-05	2.88675e-05	0.00280465	0.00553014		64	50.8758	125.147	0.00280432	3.14042e-05	2.88675e-05	0.00280465	0.00553014
	65	52.8763	127.158	0.00280432	3.16065e-05	2.88675e-05	0.00280465	0.00553014		65	52.8759	127.158	0.00280432	3.16065e-05	2.88675e-05	0.00280465	0.00553014
	66	54.8763	129.169	0.00280432	3.2268e-05	2.88675e-05	0.00280466	0.00553016		66	54.8761	129.168	0.00280432	3.2268e-05	2.88675e-05	0.00280466	0.00553016
	67	56.8762	131.179	0.00280432	3.165e-05	2.88675e-05	0.00280465	0.00553014		67	56.8756	131.178	0.00280432	3.165e-05	2.88675e-05	0.00280465	0.00553014
	68	58.8761	133.189	0.00280432	3.23106e-05	2.88675e-05	0.00280466	0.00553016		68	58.8754	133.189	0.00280432	3.23106e-05	2.88675e-05	0.00280466	0.00553016
	69	60.8762	135.2	0.00280432	3.29579e-05	2.88675e-05	0.00280466	0.00553017		69	60.8756	135.199	0.00280432	3.29579e-05	2.88675e-05	0.00280466	0.00553017
	70	62.8762	137.21	0.00280432	3.31508e-05	2.88675e-05	0.00280467	0.00553018		70	62.8754	137.209	0.00280432	3.31508e-05	2.88675e-05	0.00280467	0.00553018
	71	64.876	139.22	0.00280432	3.3782e-05	2.88675e-05	0.00280467	0.00553019		71	64.8754	139.22	0.00280432	3.3782e-05	2.88675e-05	0.00280467	0.00553019
	72	66.8758	141.231	0.00280432	3.29237e-05	2.88675e-05	0.00280466	0.00553017		72	66.8758	141.231	0.00280432	3.29237e-05	2.88675e-05	0.00280466	0.00553017
	73	68.8762	143.241	0.00280432	3.35592e-05	2.88675e-05	0.00280467	0.00553019		73	68.8758	143.241	0.00280432	3.35592e-05	2.88675e-05	0.00280467	0.00553019
	74	70.8762	145.252	0.00280432	3.41829e-05	2.88675e-05	0.00280468	0.0055302		74	70.8756	145.251	0.00280432	3.41829e-05	2.88675e-05	0.00280468	0.0055302
	75	72.876	147.262	0.00280432	3.43689e-05	2.88675e-05	0.00280468	0.0055302		75	72.8755	147.261	0.00280432	3.43689e-05	2.88675e-05	0.00280468	0.0055302
	76	74.8759	149.272	0.00280432	3.49782e-05	2.88675e-05	0.00280469	0.00553022		76	74.8754	149.272	0.00280432	3.49782e-05	2.88675e-05	0.00280469	0.00553022
	77	76.8761	151.283	0.00280432	3.14916e-05	2.88675e-05	0.00280465	0.00553014		77	76.8755	151.282	0.00280432	3.14916e-05	2.88675e-05	0.00280465	0.00553014
	78	78.8759	153.293	0.00280432	3.21554e-05	2.88675e-05	0.00280465	0.00553015		78	78.8757	153.293	0.00280432	3.21554e-05	2.88675e-05	0.00280465	0.00553015
	79	80.8761	155.304	0.00280432	3.28058e-05	2.88675e-05	0.00280466	0.00553017		79	80.8757	155.303	0.00280432	3.28058e-05	2.88675e-05	0.00280466	0.00553017
	80	82.876	157.314	0.00280432	3.29996e-05	2.88675e-05	0.00280466	0.00553017		80	82.8757	157.314	0.00280432	3.29996e-05	2.88675e-05	0.00280466	0.00553017
	81	84.876	159.324	0.00280432	3.36337e-05	2.88675e-05	0.00280467	0.00553019		81	84.8752	159.324	0.00280432	3.36337e-05	2.88675e-05	0.00280467	0.00553019
	82	86.8758	161.335	0.00280432	3.30412e-05	2.88675e-05	0.00280466	0.00553017		82	86.8758	161.335	0.00280432	3.30412e-05	2.88675e-05	0.00280466	0.00553017
	83	88.8759	163.345	0.00280432	3.36745e-05	2.88675e-05	0.00280467	0.00553019		83	88.8755	163.345	0.00280432	3.36745e-05	2.88675e-05	0.00280467	0.00553019
	84	90.8758	165.355	0.00280432	3.42961e-05	2.88675e-05	0.00280468	0.0055302		84	90.8755	165.355	0.00280432	3.42961e-05	2.88675e-05	0.00280468	0.0055302
	85	92.8757	167.366	0.00280432	3.44815e-05	2.88675e-05	0.00280468	0.00553021		85	92.8755	167.365	0.00280432	3.44815e-05	2.88675e-05	0.00280468	0.00553021
	86	94.8757	169.376	0.00280432	3.50888e-05	2.88675e-05	0.00280469	0.00553022		86	94.8753	169.376	0.00280432	3.50888e-05	2.88675e-05	0.00280469	0.00553022
	87	96.876	171.387	0.00280432	3.42633e-05	2.88675e-05	0.00280468	0.0055302		87	96.8753	171.386	0.00280432	3.42633e-05	2.88675e-05	0.00280468	0.0055302
	88	98.8762	173.397	0.00280432	3.48744e-05	2.88675e-05	0.00280469	0.00553022		88	98.8755	173.397	0.00280432	3.48744e-05	2.88675e-05	0.00280469	0.00553022
	89	100.876	175.408	0.00280432	3.5475e-05	2.88675e-05	0.00280469	0.00553023		89	100.875	175.407	0.00280432	3.5475e-05	2.88675e-05	0.00280469	0.00553023
	90	102.876	177.418	0.00280432	3.56542e-05	2.88675e-05	0.0028047	0.00553024		90	102.875	177.417	0.00280432	3.56542e-05	2.88675e-05	0.0028047	0.00553024
	91	104.876	179.428	0.00280432	3.62419e-05	2.88675e-05	0.0028047	0.00553025		91	104.875	179.428	0.00280432	3.62419e-05	2.88675e-05	0.0028047	0.00553025
	92	106.876	181.438	0.00280432	3.56928e-05	2.88675e-05	0.0028047	0.00553024		92	106.875	181.438	0.00280432	3.56928e-05	2.88675e-05	0.0028047	0.00553024
	93	108.876	183.449	0.00280432	3.62798e-05	2.88675e-05	0.0028047	0.00553025		93	108.875	183.448	0.00280432	3.62798e-05	2.88675e-05	0.0028047	0.00553025
	94	110.876	185.46	0.00280432	3.68575e-05	2.88675e-05	0.00280471	0.00553027		94	110.875	185.459	0.00280432	3.68575e-05	2.88675e-05	0.00280471	0.00553027
	95	112.876	187.47	0.00280432	3.703e-05	2.88675e-05	0.00280471	0.00553027		95	112.875	187.469	0.00280432	3.703e-05	2.88675e-05	0.00280471	0.00553027
	96	114.876	189.48	0.00280432	3.75962e-05	2.88675e-05	0.00280472	0.00553029		96	114.875	189.48	0.00280432	3.75962e-05	2.88675e-05	0.00280472	0.00553029
	97	116.876	191.491	0.00280432	3.68269e-05	2.88675e-05	0.00280471	0.00553027		97	116.875	191.49	0.00280432	3.68269e-05	2.88675e-05	0.00280471	0.00553027
	98	118.876	193.501	0.00280432	3.706e-05	2.88675e-05	0.00280471	0.00553027		98	118.876	193.501	0.00280432	3.706e-05	2.88675e-05	0.00280471	0.00553027
	99	120.876	195.511	0.00280432	3.76257e-05	2.88675e-05	0.00280472	0.00553029		99	120.876	195.511	0.00280432	3.76257e-05	2.88675e-05	0.00280472	0.00553029
	100	122.876	197.522	0.00280432	3.81244e-05	2.88675e-05	0.00280473	0.0055303		100	122.876	197.521	0.00280432	3.81244e-05	2.88675e-05	0.00280473	0.0055303
	101	124.876	199.532	0.00280432	3.86746e-05	2.88675e-05	0.00280474	0.00553032		101	124.876	199.532	0.00280432	3.86746e-05	2.88675e-05	0.00280474	0.00553032
	102	126.875	201.542	0.00280432	5.01719e-05	2.88675e-05	0.00280492	0.00553067		102	126.875	201.542	0.00280432	5.01719e-05	2.88675e-05	0.00280492	0.00553067
