# Supplementary material for: Evaluation of the metrological reliability of a graduated cylinder from experimental data from an in-situ calibration
Source: Data Brief. 2020 Aug 6;32:106133. doi: 10.1016/j.dib.2020.106133 (PMC7406472; doi:10.1016/j.dib.2020.106133)
Supplement: Supplementary file 1 [file mmc1.zip › Cal_balanza_SIN_TARA.xlsx]

## Sheet: 1_Datos
	DATOS DE LA CALIBRACIÓN
	CARGA ASCENDENTE							CARGA DESCENDENTE
	Puntos	Masa patrón	Indicación de la balanza	Temperatura ambiente	Presión atmosférica			Puntos	Masa patrón	Indicación de la balanza	Temperatura ambiente	Presión atmosférica
		g	g	oC	mbar/abs				kg	kg	oC	mbar/abs
	1	0	0.0022	28	1002			1	0	0.0024	29.8	1000
	2	0.5	0.5022	28.1	1002			2	0.5	0.5024	29.7	1000
	3	2.5	2.5022	28.2	1002			3	2.5	2.5026	29.7	1000
	4	4.5	4.5022	28.2	1002			4	4.5	4.5025	29.7	1000
	5	6.5	6.5024	28.4	1002			5	6.5	6.5027	29.7	1000
	6	8.5	8.5024	28.4	1002			6	8.5	8.5026	29.7	1000
	7	10.5	10.5023	28.4	1002			7	10.5	10.5029	29.7	1000
	8	12.5	12.5023	28.4	1002			8	12.5	12.5028	29.7	1000
	9	14.5	14.5024	28.4	1002			9	14.5	14.5029	29.7	1000
	10	16.5	16.5023	28.4	1002			10	16.5	16.5029	29.7	1000
	11	18.5	18.5025	28.4	1002			11	18.5	18.5029	29.7	1000
	12	20.5	20.5025	28.5	1002			12	20.5	20.5028	29.7	1000
	13	22.5	22.5027	28.5	1002			13	22.5	22.503	29.7	1000
	14	24.5	24.5026	28.5	1002			14	24.5	24.5029	29.7	1000
	15	26.5	26.5027	28.5	1002			15	26.5	26.5029	29.7	1000
	16	28.5	28.5028	28.5	1002			16	28.5	28.5033	29.7	1000
	17	30.5	30.5028	28.5	1002			17	30.5	30.5031	29.7	1000
	18	32.5	32.5028	28.5	1002			18	32.5	32.5032	29.7	1000
	19	34.5	34.5028	28.6	1002			19	34.5	34.503	29.7	1000
	20	36.5	36.5028	28.6	1002			20	36.5	36.503	29.7	1000
	21	38.5	38.5028	28.6	1002			21	38.5	38.5034	29.7	1000
	22	40.5	40.5027	28.7	1002			22	40.5	40.5031	29.7	1000
	23	42.5	42.5028	28.7	1002			23	42.5	42.5031	29.7	1000
	24	44.5	44.503	28.7	1002			24	44.5	44.5032	29.7	1000
	25	46.5	46.5028	28.7	1002			25	46.5	46.5032	29.7	1000
	26	48.5	48.503	28.7	1002			26	48.5	48.5032	29.7	1000
	27	50.5	50.5031	28.8	1002			27	50.5	50.5031	29.7	1000
	28	52.5	52.5033	28.8	1001			28	52.5	52.5031	29.7	1000
	29	54.5	54.5033	28.8	1001			29	54.5	54.5031	29.7	1000
	30	56.5	56.5032	28.8	1001			30	56.5	56.5031	29.6	1000
	31	58.5	58.5034	28.8	1001			31	58.5	58.5029	29.6	1000
	32	60.5	60.503	28.8	1001			32	60.5	60.5032	29.6	1000
	33	62.5	62.5032	28.8	1001			33	62.5	62.5031	29.6	1000
	34	64.5	64.5032	28.8	1001			34	64.5	64.5033	29.6	1000
	35	66.5	66.5031	28.8	1001			35	66.5	66.5033	29.6	1000
	36	68.5	68.5033	28.8	1001			36	68.5	68.5032	29.6	1000
	37	70.5	70.5029	28.9	1001			37	70.5	70.5035	29.6	1000
	38	72.5	72.5031	28.9	1001			38	72.5	72.5035	29.6	1000
	39	74.5	74.503	28.9	1001			39	74.5	74.5035	29.6	1000
	40	76.5	76.5031	28.9	1001			40	76.5	76.5036	29.6	1000
	41	78.5	78.5032	28.9	1001			41	78.5	78.5035	29.6	1000
	42	80.5	80.5027	28.9	1001			42	80.5	80.5035	29.6	1000
	43	82.5	82.5032	28.9	1001			43	82.5	82.5035	29.6	1000
	44	84.5	84.5031	28.9	1001			44	84.5	84.5034	29.6	1000
	45	86.5	86.5033	28.9	1001			45	86.5	86.5036	29.6	1000
	46	88.5	88.5031	28.9	1001			46	88.5	88.5036	29.6	1000
	47	90.5	90.5033	29	1001			47	90.5	90.5035	29.6	1000
	48	92.5	92.5033	29	1001			48	92.5	92.5035	29.6	1000
	49	94.5	94.5033	29	1001			49	94.5	94.5035	29.6	1000
	50	96.5	96.5037	29.1	1001			50	96.5	96.5037	29.6	1000
	51	98.5	98.5038	29.1	1001			51	98.5	98.5037	29.6	1000
	52	100.5	100.502	29.1	1001			52	100.5	100.503	29.6	1000
	53	102.5	102.503	29.1	1001			53	102.5	102.503	29.6	1000
	54	104.5	104.503	29.1	1001			54	104.5	104.503	29.6	1000
	55	106.5	106.502	29.1	1001			55	106.5	106.503	29.6	1000
	56	108.5	108.503	29.1	1001			56	108.5	108.503	29.6	1000
	57	110.5	110.503	29.1	1001			57	110.5	110.503	29.5	1000
	58	112.5	112.503	29.1	1001			58	112.5	112.503	29.5	1000
	59	114.5	114.503	29.1	1001			59	114.5	114.503	29.5	1000
	60	116.5	116.503	29.1	1001			60	116.5	116.503	29.5	1000
	61	118.5	118.503	29.1	1001			61	118.5	118.503	29.5	1000
	62	120.5	120.502	29.1	1001			62	120.5	120.503	29.5	1000
	63	122.5	122.503	29.1	1001			63	122.5	122.503	29.5	1000
	64	124.5	124.503	29.1	1001			64	124.5	124.503	29.5	1000
	65	126.5	126.502	29.1	1001			65	126.5	126.503	29.5	1000
	66	128.5	128.503	29.1	1001			66	128.5	128.503	29.5	1000
	67	130.5	130.502	29.1	1001			67	130.5	130.503	29.5	1000
	68	132.5	132.502	29.1	1001			68	132.5	132.503	29.5	1000
	69	134.5	134.503	29.1	1001			69	134.5	134.503	29.5	1000
	70	136.5	136.503	29.1	1001			70	136.5	136.503	29.5	1000
	71	138.5	138.503	29.1	1001			71	138.5	138.503	29.5	1000
	72	140.5	140.503	29.1	1001			72	140.5	140.503	29.5	1000
	73	142.5	142.503	29.2	1001			73	142.5	142.503	29.5	1000
	74	144.5	144.503	29.2	1001			74	144.5	144.503	29.5	1000
	75	146.5	146.503	29.2	1001			75	146.5	146.503	29.5	1000
	76	148.5	148.503	29.2	1001			76	148.5	148.503	29.5	1000
	77	150.5	150.503	29.2	1001			77	150.5	150.503	29.5	1000
	78	152.5	152.503	29.2	1001			78	152.5	152.503	29.5	1000
	79	154.5	154.503	29.2	1000			79	154.5	154.503	29.5	1000
	80	156.5	156.503	29.2	1000			80	156.5	156.503	29.5	1000
	81	158.5	158.503	29.2	1000			81	158.5	158.503	29.5	1000
	82	160.5	160.503	29.2	1000			82	160.5	160.503	29.4	1000
	83	162.5	162.503	29.2	1000			83	162.5	162.503	29.4	1000
	84	164.5	164.503	29.2	1000			84	164.5	164.503	29.4	1000
	85	166.5	166.503	29.2	1000			85	166.5	166.503	29.4	1000
	86	168.5	168.503	29.2	1000			86	168.5	168.503	29.4	1000
	87	170.5	170.503	29.2	1000			87	170.5	170.503	29.4	1000
	88	172.5	172.503	29.2	1000			88	172.5	172.503	29.4	1000
	89	174.5	174.503	29.2	1000			89	174.5	174.503	29.4	1000
	90	176.5	176.503	29.2	1000			90	176.5	176.503	29.4	1000
	91	178.5	178.503	29.2	1000			91	178.5	178.503	29.4	1000
	92	180.5	180.503	29.2	1000			92	180.5	180.503	29.4	1000
	93	182.5	182.503	29.2	1000			93	182.5	182.503	29.4	1000
	94	184.5	184.503	29.2	1000			94	184.5	184.503	29.4	1000
	95	186.5	186.503	29.2	1000			95	186.5	186.503	29.4	1000
	96	188.5	188.503	29.2	1000			96	188.5	188.503	29.4	1000
	97	190.5	190.503	29.2	1000			97	190.5	190.503	29.4	1000
	98	192.5	192.503	29.2	1000			98	192.5	192.503	29.4	1000
	99	194.5	194.503	29.2	1000			99	194.5	194.503	29.4	1000
	100	196.5	196.503	29.2	1000			100	196.5	196.503	29.4	1000
	101	198.5	198.503	29.2	1000			101	198.5	198.504	29.3	1000
	102	200.5	200.504	29.2	1000			102	200.5	200.504	29.2	1000

## Sheet: 2_Masas utilizadas
	IDENTIFICACIÓN DE LAS MASAS PATRÓN
	No	Valor nominal (g)	Identificación de las masas patrón
	1	0	0
	2	0.5	0,5 g (E2)
	3	2.5	2 g (E2); 0,5 g (E2)
	4	4.5	2 g (E2); 2 g (E2); 0,5 g (E2)
	5	6.5	5 g (E2); 1 g (E2)
	6	8.5	5 g (E2); 2 g (E2); 1 g (E2)
	7	10.5	10 g (E2); 0,5 g (E2)
	8	12.5	10 g (E2); 2 g (E2); 0,5 g (E2)
	9	14.5	10 g (E2); 2 g (E2); 2 g (E2); 0,5 g (E2)
	10	16.5	10 g (E2); 5 g (E2); 1 g (E2)
	11	18.5	10 g (E2); 5 g (E2); 3 g (E2)
	12	20.5	20 g (E2); 0,5 g (E2)
	13	22.5	20 g (E2); 2 g (E2); 0,5 g (E2)
	14	24.5	20 g (E2); 2 g (E2); 2 g (E2); 0,5 g (E2)
	15	26.5	20 g (E2); 5 g (E2); 1 g (E2); 0,5 g (E2)
	16	28.5	20 g (E2); 5 g (E2); 2 g (E2); 1 g (E2); 0,5 g (E2)
	17	30.5	20 g (E2); 10 g (E2)
	18	32.5	20 g (E2); 10 g (E2); 2 g (E2); 0,5 g (E2)
	19	34.5	20 g (E2); 10 g (E2); 2 g (E2); 2 g (E2); 0,5 g (E2)
	20	36.5	20 g (E2); 10 g (E2); 5 g (E2); 1 g (E2); 0,5 g (E2)
	21	38.5	20 g (E2); 10 g (E2); 5 g (E2); 2 g (E2); 1 g (E2); 0,5 g (E2)
	22	40.5	20 g (E2); 20 g (E2); 0,5 g (E2)
	23	42.5	20 g (E2); 20 g (E2); 2 g (E2); 0,5 g (E2)
	24	44.5	20 g (E2); 20 g (E2); 2 g (E2); 2 g (E2); 0,5 g (E2)
	25	46.5	20 g (E2); 20 g (E2); 5 g (E2); 1 g (E2); 0,5 g (E2)
	26	48.5	20 g (E2); 20 g (E2); 5 g (E2); 2 g (E2); 1 g (E2); 0,5 g (E2)
	27	50.5	50 g (E2); 0,5 g (E2)
	28	52.5	50 g (E2); 2 g (E2); 0,5 g (E2)
	29	54.5	50 g (E2); 2 g (E2); 2 g (E2); 0,5 g (E2)
	30	56.5	50 g (E2); 5 g (E2); 1 g (E2); 0,5 g (E2)
	31	58.5	50 g (E2); 5 g (E2); 2 g (E2); 1 g (E2); 0,5 g (E2)
	32	60.5	50 g (E2); 10 g (E2); 0,5 g (E2)
	33	62.5	50 g (E2); 10 g (E2); 2 g (E2); 0,5 g (E2)
	34	64.5	50 g (E2); 10 g (E2); 2 g (E2); 2 g (E2); 0,5 g (E2)
	35	66.5	50 g (E2); 10 g (E2); 5 g (E2); 1 g (E2); 0,5 g (E2)
	36	68.5	50 g (E2); 10 g (E2); 5 g (E2); 2 g (E2); 1 g (E2); 0,5 g (E2)
	37	70.5	50 g (E2); 20 g (E2); 0,5 g (E2)
	38	72.5	50 g (E2); 20 g (E2); 2 g (E2); 0,5 g (E2)
	39	74.5	50 g (E2); 20 g (E2); 2 g (E2); 2 g (E2); 0,5 g (E2)
	40	76.5	50 g (E2); 20 g (E2); 5 g (E2); 1 g (E2); 0,5 g (E2)
	41	78.5	50 g (E2); 20 g (E2); 5 g (E2); 2 g (E2); 1 g (E2); 0,5 g (E2)
	42	80.5	50 g (E2); 20 g (E2); 10 g (E2); 0,5 g (E2)
	43	82.5	50 g (E2); 20 g (E2); 10 g (E2); 2 g (E2); 0,5 g (E2)
	44	84.5	50 g (E2); 20 g (E2); 10 g (E2); 2 g (E2); 2 g (E2); 0,5 g (E2)
	45	86.5	50 g (E2); 20 g (E2); 10 g (E2); 5 g (E2); 1 g (E2); 0,5 g (E2)
	46	88.5	50 g (E2); 20 g (E2); 10 g (E2); 5 g (E2); 3 g (E2); 0,5 g (E2)
	47	90.5	2.35478e-05
	48	92.5	50 g (E2); 20 g (E2); 20 g (E2); 2 g (E2); 0,5 g (E2)
	49	94.5	50 g (E2); 20 g (E2); 20 g (E2); 2 g (E2); 2 g (E2); 0,5 g (E2)
	50	96.5	50 g (E2); 20 g (E2); 20 g (E2); 5 g (E2); 1 g (E2); 0,5 g (E2)
	51	98.5	50 g (E2); 20 g (E2); 20 g (E2); 5 g (E2); 2 g (E2); 1 g (E2); 0,5 g (E2)
	52	100.5	100 g (E2); 0,5 g (E2)
	53	102.5	100 g (E2); 2 g (E2); 0,5 g (E2)
	54	104.5	100 g (E2); 2 g (E2); 2 g (E2); 0,5 g (E2)
	55	106.5	100 g (E2); 5 g (E2); 1 g (E2); 0,5 g (E2)
	56	108.5	100 g (E2); 5 g (E2); 2 g (E2); 1 g (E2); 0,5 g (E2)
	57	110.5	100 g (E2); 10 g (E2); 0,5 g (E2)
	58	112.5	100 g (E2); 10 g (E2); 2 g (E2); 0,5 g (E2)
	59	114.5	100 g (E2); 10 g (E2); 2 g (E2); 2 g (E2); 0,5 g (E2)
	60	116.5	100 g (E2); 10 g (E2); 5 g (E2); 1 g (E2); 0,5 g (E2)
	61	118.5	100 g (E2); 10 g (E2); 5 g (E2); 2 g (E2); 1 g (E2); 0,5 g (E2)
	62	120.5	100 g (E2); 20 g (E2); 0,5 g (E2)
	63	122.5	100 g (E2); 20 g (E2); 2 g (E2); 0,5 g (E2)
	64	124.5	100 g (E2); 20 g (E2); 2 g (E2); 2 g (E2); 0,5 g (E2)
	65	126.5	100 g (E2); 20 g (E2); 5 g (E2); 1 g (E2); 0,5 g (E2)
	66	128.5	100 g (E2); 20 g (E2); 5 g (E2); 2 g (E2); 1 g (E2); 0,5 g (E2)
	67	130.5	100 g (E2); 20 g (E2); 10 g (E2); 0,5 g (E2)
	68	132.5	100 g (E2); 20 g (E2); 10 g (E2); 2 g (E2); 0,5 g (E2)
	69	134.5	100 g (E2); 20 g (E2); 10 g (E2); 2 g (E2); 2 g (E2); 0,5 g (E2)
	70	136.5	100 g (E2); 20 g (E2); 10 g (E2); 5 g (E2); 1 g (E2); 0,5 g (E2)
	71	138.5	100 g (E2); 20 g (E2); 10 g (E2); 5 g (E2); 2 g (E2); 1 g (E2); 0,5 g (E2)
	72	140.5	100 g (E2); 20 g (E2); 20 g (E2); 0,5 g (E2)
	73	142.5	100 g (E2); 20 g (E2); 20 g (E2); 2 g (E2); 0,5 g (E2)
	74	144.5	100 g (E2); 20 g (E2); 20 g (E2); 2 g (E2); 2 g (E2); 0,5 g (E2)
	75	146.5	100 g (E2); 20 g (E2); 20 g (E2); 5 g (E2); 1 g (E2); 0,5 g (E2)
	76	148.5	100 g (E2); 20 g (E2); 20 g (E2); 5 g (E2); 2 g (E2); 1 g (E2); 0,5 g (E2)
	77	150.5	100 g (E2); 50 g (E2); 0,5 g (E2)
	78	152.5	100 g (E2); 50 g (E2); 2 g (E2); 0,5 g (E2)
	79	154.5	100 g (E2); 50 g (E2); 2 g (E2); 2 g (E2); 0,5 g (E2)
	80	156.5	100 g (E2); 50 g (E2); 5 g (E2); 1 g (E2); 0,5 g (E2)
	81	158.5	100 g (E2); 50 g (E2); 5 g (E2); 2 g (E2); 1 g (E2); 0,5 g (E2)
	82	160.5	100 g (E2); 50 g (E2); 10 g (E2); 0,5 g (E2)
	83	162.5	100 g (E2); 50 g (E2); 10 g (E2); 2 g (E2); 0,5 g (E2)
	84	164.5	100 g (E2); 50 g (E2); 10 g (E2); 2 g (E2); 2 g (E2); 0,5 g (E2)
	85	166.5	100 g (E2); 50 g (E2); 10 g (E2); 5 g (E2); 1 g (E2); 0,5 g (E2)
	86	168.5	100 g (E2); 50 g (E2); 10 g (E2); 5 g (E2); 2 g (E2); 1 g (E2); 0,5 g (E2)
	87	170.5	100 g (E2); 50 g (E2); 20 g (E2); 0,5 g (E2)
	88	172.5	3.27796e-05
	89	174.5	100 g (E2); 50 g (E2); 20 g (E2); 2 g (E2); 2 g (E2); 0,5 g (E2)
	90	176.5	100 g (E2); 50 g (E2); 20 g (E2); 5 g (E2); 1 g (E2); 0,5 g (E2)
	91	178.5	100 g (E2); 50 g (E2); 20 g (E2); 5 g (E2); 2 g (E2); 1 g (E2); 0,5 g (E2)
	92	180.5	100 g (E2); 50 g (E2); 20 g (E2); 10 g (E2); 0,5 g (E2)
	93	182.5	100 g (E2); 50 g (E2); 20 g (E2); 10 g (E2); 2 g (E2); 0,5 g (E2)
	94	184.5	100 g (E2); 50 g (E2); 20 g (E2); 10 g (E2); 2 g (E2); 2 g (E2); 0,5 g (E2)
	95	186.5	100 g (E2); 50 g (E2); 20 g (E2); 10 g (E2); 5 g (E2); 1 g (E2); 0,5 g (E2)
	96	188.5	100 g (E2); 50 g (E2); 20 g (E2); 10 g (E2); 5 g (E2); 2 g (E2); 1 g (E2); 0,5 g (E2)
	97	190.5	100 g (E2); 50 g (E2); 20 g (E2); 20 g (E2); 0,5 g (E2)
	98	192.5	100 g (E2); 50 g (E2); 20 g (E2); 20 g (E2); 2 g (E2); 0,5 g (E2)
	99	194.5	100 g (E2); 50 g (E2); 20 g (E2); 20 g (E2); 2 g (E2); 2 g (E2); 0,5 g (E2)
	100	196.5	100 g (E2); 50 g (E2); 20 g (E2); 20 g (E2); 5 g (E2); 1 g (E2); 0,5 g (E2)
	101	198.5	100 g (E2); 50 g (E2); 20 g (E2); 20 g (E2); 5 g (E2); 2 g (E2); 1 g (E2); 0,5 g (E2)
	102	200.5	200 g (E2); 0,5 g (E2)
	CARACTERÍSTICAS METOLÓGICA DE LAS MASAS PATRÓN
	No	Valor nominal g	Identificación Patrón		Error g	Incertidumbre (U) g	Factor k	Incertidumbre (u) g
	1	0.5	0,5 g (E2)		7e-06	8.3e-06	2	4.15e-06
	2	1	1 g (E2)		1.2e-05	1e-05	2	5e-06
	3	2	2 g (E2)		1.2e-05	1.3e-05	2	6.5e-06
	4	2	2 g (E2)		1.6e-05	1.3e-05	2	6.5e-06
	5	5	5 g (E2)		1.7e-05	1.7e-05	2	8.5e-06
	6	10	10 g (E2)		8e-06	2e-05	2	1e-05
	7	20	20 g (E2)		1e-05	2.7e-05	2	1.35e-05
	8	20	20 g (E2)		1.4e-05	2.7e-05	2	1.35e-05
	9	50	50 g (E2)		-5.1e-05	3.3e-05	2	1.65e-05
	10	100	100 g (E2)		-2.2e-05	5.3e-05	2	2.65e-05
	11	200	200 g (E2)		-0.00035	0.0001	2	5e-05

## Sheet: 3_Cal_Asc_Desc
	Cálculo de la masa aparente
	CARGA ASCENDENTE
	Puntos	Patrón		Balanza				Temperatura ambiente		Presión atmosférica		Masa específica del aire
		Masa nominal	Incertidumbre	Masa indicada	Masa aparente	Incertidumbre masa aparente	Error aparente	Indicada	Incertidumbre	Indicación barómetro	Incertidumbre	Calculado	Incertidumbre
		mn	up	mi	map	umap	Eap	Ti	uTi	Patm	uPatm	ρar	uρar
		g	g	g	g	g	g	oC	oC	mbar/abs	mbar/abs	kg/m3	kg/m3
	1	0	0	0.0022	0	0	0.0022	28	0.0288675	1002	0.6	1.15931	0.000703035
	2	0.5	4.15e-06	0.5022	0.502609	4.17189e-06	-0.000409484	28.1	0.0288675	1002	0.6	1.15892	0.000702796
	3	2.5	7.71184e-06	2.5022	2.51305	7.75523e-06	-0.0108474	28.2	0.0288675	1002	0.6	1.15854	0.000702556
	4	4.5	1.00858e-05	4.5022	4.52349	1.01462e-05	-0.0212854	28.2	0.0288675	1002	0.6	1.15854	0.000702556
	5	6.5	1.06992e-05	6.5024	6.53392	1.07703e-05	-0.0315233	28.4	0.0288675	1002	0.6	1.15777	0.000702079
	6	8.5	1.25189e-05	8.5024	8.54436	1.26065e-05	-0.0419612	28.4	0.0288675	1002	0.6	1.15777	0.000702079
	7	10.5	1.08269e-05	10.5023	10.5548	1.09228e-05	-0.0524992	28.4	0.0288675	1002	0.6	1.15777	0.000702079
	8	12.5	1.26282e-05	12.5023	12.5652	1.2742e-05	-0.0629371	28.4	0.0288675	1002	0.6	1.15777	0.000702079
	9	14.5	1.42029e-05	14.5024	14.5757	1.43342e-05	-0.073275	28.4	0.0288675	1002	0.6	1.15777	0.000702079
	10	16.5	1.46449e-05	16.5023	16.5861	1.47931e-05	-0.083813	28.4	0.0288675	1002	0.6	1.15777	0.000702079
	11	18.5	1.60226e-05	18.5025	18.5966	1.61887e-05	-0.0940509	28.4	0.0288675	1002	0.6	1.15777	0.000702079
	12	20.5	1.41235e-05	20.5025	20.607	1.43119e-05	-0.104489	28.5	0.0288675	1002	0.6	1.15739	0.00070184
	13	22.5	1.55474e-05	22.5027	22.6174	1.57541e-05	-0.114727	28.5	0.0288675	1002	0.6	1.15739	0.00070184
	14	24.5	1.68515e-05	24.5026	24.6279	1.70767e-05	-0.125265	28.5	0.0288675	1002	0.6	1.15739	0.00070184
	15	26.5	1.67183e-05	26.5027	26.6383	1.69673e-05	-0.135603	28.5	0.0288675	1002	0.6	1.15739	0.00070184
	16	28.5	1.79374e-05	28.5028	28.6487	1.82054e-05	-0.145941	28.5	0.0288675	1002	0.6	1.15739	0.00070184
	17	30.5	1.73053e-05	30.5028	30.6592	1.76024e-05	-0.156378	28.5	0.0288675	1002	0.6	1.15739	0.00070184
	18	32.5	1.84857e-05	32.5028	32.6696	1.8802e-05	-0.166816	28.5	0.0288675	1002	0.6	1.15739	0.00070184
	19	34.5	1.95952e-05	34.5028	34.6801	1.9931e-05	-0.177254	28.6	0.0288675	1002	0.6	1.157	0.000701602
	20	36.5	1.99179e-05	36.5028	36.6905	2.02788e-05	-0.187692	28.6	0.0288675	1002	0.6	1.157	0.000701602
	21	38.5	2.09517e-05	38.5028	38.7009	2.13328e-05	-0.19813	28.6	0.0288675	1002	0.6	1.157	0.000701602
	22	40.5	1.95377e-05	40.5027	40.7114	1.99615e-05	-0.208668	28.7	0.0288675	1002	0.6	1.15662	0.000701364
	23	42.5	2.05906e-05	42.5028	42.7218	2.10343e-05	-0.219006	28.7	0.0288675	1002	0.6	1.15662	0.000701364
	24	44.5	2.15922e-05	44.503	44.7322	2.20564e-05	-0.229244	28.7	0.0288675	1002	0.6	1.15662	0.000701364
	25	46.5	2.18854e-05	46.5028	46.7427	2.23782e-05	-0.239882	28.7	0.0288675	1002	0.6	1.15662	0.000701364
	26	48.5	2.28303e-05	48.503	48.7531	2.33442e-05	-0.25012	28.7	0.0288675	1002	0.6	1.15662	0.000701364
	27	50.5	1.70139e-05	50.5031	50.7636	1.7672e-05	-0.260458	28.8	0.0288675	1002	0.6	1.15624	0.000701126
	28	52.5	1.82133e-05	52.5033	52.774	1.88836e-05	-0.270696	28.8	0.0288675	1001	0.6	1.15508	0.000701108
	29	54.5	1.93384e-05	54.5033	54.7844	2.00236e-05	-0.281134	28.8	0.0288675	1001	0.6	1.15508	0.000701108
	30	56.5	1.96653e-05	56.5032	56.7949	2.03851e-05	-0.291672	28.8	0.0288675	1001	0.6	1.15508	0.000701108
	31	58.5	2.07117e-05	58.5034	58.8053	2.14483e-05	-0.30191	28.8	0.0288675	1001	0.6	1.15508	0.000701108
	32	60.5	1.97351e-05	60.503	60.8157	2.05417e-05	-0.312748	28.8	0.0288675	1001	0.6	1.15508	0.000701108
	33	62.5	2.07779e-05	62.5032	62.8262	2.16001e-05	-0.322985	28.8	0.0288675	1001	0.6	1.15508	0.000701108
	34	64.5	2.17709e-05	64.5032	64.8366	2.26104e-05	-0.333423	28.8	0.0288675	1001	0.6	1.15508	0.000701108
	35	66.5	2.20618e-05	66.5031	66.8471	2.29379e-05	-0.343961	28.8	0.0288675	1001	0.6	1.15508	0.000701108
	36	68.5	2.29994e-05	68.5033	68.8575	2.38942e-05	-0.354169	28.8	0.0288675	1001	0.6	1.15508	0.000701108
	37	70.5	2.17192e-05	70.5029	70.8679	2.26984e-05	-0.365037	28.9	0.0288675	1001	0.6	1.1547	0.00070087
	38	72.5	2.2671e-05	72.5031	72.8784	2.3667e-05	-0.375275	28.9	0.0288675	1001	0.6	1.1547	0.00070087
	39	74.5	2.35844e-05	74.503	74.8888	2.45988e-05	-0.385813	28.9	0.0288675	1001	0.6	1.1547	0.00070087
	40	76.5	2.38531e-05	76.5031	76.8993	2.49064e-05	-0.396151	28.9	0.0288675	1001	0.6	1.1547	0.00070087
	41	78.5	2.47229e-05	78.5032	78.9097	2.57958e-05	-0.406489	28.9	0.0288675	1001	0.6	1.1547	0.00070087
	42	80.5	2.39107e-05	80.5027	80.9201	2.50595e-05	-0.417427	28.9	0.0288675	1001	0.6	1.1547	0.00070087
	43	82.5	2.47785e-05	82.5032	82.9306	2.59461e-05	-0.427365	28.9	0.0288675	1001	0.6	1.1547	0.00070087
	44	84.5	2.56168e-05	84.5031	84.941	2.68045e-05	-0.437903	28.9	0.0288675	1001	0.6	1.1547	0.00070087
	45	86.5	2.38531e-05	86.5033	86.9514	2.5159e-05	-0.448141	28.9	0.0288675	1001	0.6	1.1547	0.00070087
	46	88.5	2.47229e-05	88.5031	88.9619	2.60457e-05	-0.458779	28.9	0.0288675	1001	0.6	1.1547	0.00070087
	47	90.5	2.55729e-05	90.5033	90.9723	2.6913e-05	-0.469017	29	0.0288675	1001	0.6	1.15432	0.000700633
	48	92.5	2.6386e-05	92.5033	92.9828	2.7746e-05	-0.479454	29	0.0288675	1001	0.6	1.15432	0.000700633
	49	94.5	2.71749e-05	94.5033	94.9932	2.85558e-05	-0.489892	29	0.0288675	1001	0.6	1.15432	0.000700633
	50	96.5	2.74084e-05	96.5037	97.0036	2.8831e-05	-0.49993	29.1	0.0288675	1001	0.6	1.15394	0.000700395
	51	98.5	2.81686e-05	98.5038	99.0141	2.96132e-05	-0.510268	29.1	0.0288675	1001	0.6	1.15394	0.000700395
	52	100.5	2.6823e-05	100.502	101.025	2.8377e-05	-0.522006	29.1	0.0288675	1001	0.6	1.15394	0.000700395
	53	102.5	2.75993e-05	102.503	103.035	2.91734e-05	-0.532244	29.1	0.0288675	1001	0.6	1.15394	0.000700395
	54	104.5	2.83544e-05	104.503	105.045	2.99498e-05	-0.542682	29.1	0.0288675	1001	0.6	1.15394	0.000700395
	55	106.5	2.85784e-05	106.502	107.056	3.02182e-05	-0.55332	29.1	0.0288675	1001	0.6	1.15394	0.000700395
	56	108.5	2.93082e-05	108.503	109.066	3.09704e-05	-0.563658	29.1	0.0288675	1001	0.6	1.15394	0.000700395
	57	110.5	2.86264e-05	110.503	111.077	3.03751e-05	-0.574096	29.1	0.0288675	1001	0.6	1.15394	0.000700395
	58	112.5	2.93551e-05	112.503	113.087	3.11254e-05	-0.584534	29.1	0.0288675	1001	0.6	1.15394	0.000700395
	59	114.5	3.00661e-05	114.503	115.098	3.18591e-05	-0.594872	29.1	0.0288675	1001	0.6	1.15394	0.000700395
	60	116.5	3.02774e-05	116.503	117.108	3.21164e-05	-0.60541	29.1	0.0288675	1001	0.6	1.15394	0.000700395
	61	118.5	3.09673e-05	118.503	119.118	3.28298e-05	-0.615748	29.1	0.0288675	1001	0.6	1.15394	0.000700395
	62	120.5	3.00287e-05	120.502	121.129	3.19946e-05	-0.626386	29.1	0.0288675	1001	0.6	1.15394	0.000700395
	63	122.5	3.07241e-05	122.503	123.139	3.27125e-05	-0.636623	29.1	0.0288675	1001	0.6	1.15394	0.000700395
	64	124.5	3.14042e-05	124.503	125.15	3.3416e-05	-0.647161	29.1	0.0288675	1001	0.6	1.15394	0.000700395
	65	126.5	3.16065e-05	126.502	127.16	3.3666e-05	-0.657699	29.1	0.0288675	1001	0.6	1.15394	0.000700395
	66	128.5	3.2268e-05	128.503	129.171	3.43518e-05	-0.668037	29.1	0.0288675	1001	0.6	1.15394	0.000700395
	67	130.5	3.165e-05	130.502	131.181	3.38252e-05	-0.678575	29.1	0.0288675	1001	0.6	1.15394	0.000700395
	68	132.5	3.23106e-05	132.502	133.192	3.45096e-05	-0.689013	29.1	0.0288675	1001	0.6	1.15394	0.000700395
	69	134.5	3.29579e-05	134.503	135.202	3.51816e-05	-0.699351	29.1	0.0288675	1001	0.6	1.15394	0.000700395
	70	136.5	3.31508e-05	136.503	137.212	3.54235e-05	-0.709789	29.1	0.0288675	1001	0.6	1.15394	0.000700395
	71	138.5	3.3782e-05	138.503	139.223	3.60801e-05	-0.720127	29.1	0.0288675	1001	0.6	1.15394	0.000700395
	72	140.5	3.29237e-05	140.503	141.233	3.53306e-05	-0.730665	29.1	0.0288675	1001	0.6	1.15394	0.000700395
	73	142.5	3.35592e-05	142.503	143.244	3.59892e-05	-0.740903	29.2	0.0288675	1001	0.6	1.15355	0.000700158
	74	144.5	3.41829e-05	144.503	145.254	3.66382e-05	-0.751441	29.2	0.0288675	1001	0.6	1.15355	0.000700158
	75	146.5	3.43689e-05	146.503	147.265	3.68747e-05	-0.761979	29.2	0.0288675	1001	0.6	1.15355	0.000700158
	76	148.5	3.49782e-05	148.503	149.275	3.75101e-05	-0.772217	29.2	0.0288675	1001	0.6	1.15355	0.000700158
	77	150.5	3.14916e-05	150.503	151.285	3.43142e-05	-0.782855	29.2	0.0288675	1001	0.6	1.15355	0.000700158
	78	152.5	3.21554e-05	152.503	153.296	3.49978e-05	-0.793092	29.2	0.0288675	1001	0.6	1.15355	0.000700158
	79	154.5	3.28058e-05	154.503	155.306	3.56691e-05	-0.80353	29.2	0.0288675	1000	0.6	1.1524	0.000700141
	80	156.5	3.29996e-05	156.503	157.317	3.59163e-05	-0.814068	29.2	0.0288675	1000	0.6	1.1524	0.000700141
	81	158.5	3.36337e-05	158.503	159.327	3.65725e-05	-0.824406	29.2	0.0288675	1000	0.6	1.1524	0.000700141
	82	160.5	3.30412e-05	160.503	161.338	3.60912e-05	-0.834844	29.2	0.0288675	1000	0.6	1.1524	0.000700141
	83	162.5	3.36745e-05	162.503	163.348	3.6746e-05	-0.845282	29.2	0.0288675	1000	0.6	1.1524	0.000700141
	84	164.5	3.42961e-05	164.503	165.359	3.73902e-05	-0.85562	29.2	0.0288675	1000	0.6	1.1524	0.000700141
	85	166.5	3.44815e-05	166.503	167.369	3.76302e-05	-0.866158	29.2	0.0288675	1000	0.6	1.1524	0.000700141
	86	168.5	3.50888e-05	168.503	169.379	3.82611e-05	-0.876596	29.2	0.0288675	1000	0.6	1.1524	0.000700141
	87	170.5	3.42633e-05	170.503	171.39	3.75674e-05	-0.887034	29.2	0.0288675	1000	0.6	1.1524	0.000700141
	88	172.5	3.48744e-05	172.503	173.4	3.8201e-05	-0.897472	29.2	0.0288675	1000	0.6	1.1524	0.000700141
	89	174.5	3.5475e-05	174.503	175.411	3.8825e-05	-0.90791	29.2	0.0288675	1000	0.6	1.1524	0.000700141
	90	176.5	3.56542e-05	176.503	177.421	3.90602e-05	-0.918348	29.2	0.0288675	1000	0.6	1.1524	0.000700141
	91	178.5	3.62419e-05	178.503	179.432	3.96722e-05	-0.928486	29.2	0.0288675	1000	0.6	1.1524	0.000700141
	92	180.5	3.56928e-05	180.503	181.442	3.92369e-05	-0.939224	29.2	0.0288675	1000	0.6	1.1524	0.000700141
	93	182.5	3.62798e-05	182.503	183.452	3.98478e-05	-0.949562	29.2	0.0288675	1000	0.6	1.1524	0.000700141
	94	184.5	3.68575e-05	184.503	185.463	4.04502e-05	-0.960099	29.2	0.0288675	1000	0.6	1.1524	0.000700141
	95	186.5	3.703e-05	186.503	187.473	4.06798e-05	-0.970537	29.2	0.0288675	1000	0.6	1.1524	0.000700141
	96	188.5	3.75962e-05	188.503	189.484	4.12716e-05	-0.980775	29.2	0.0288675	1000	0.6	1.1524	0.000700141
	97	190.5	3.68269e-05	190.503	191.494	4.0637e-05	-0.991213	29.2	0.0288675	1000	0.6	1.1524	0.000700141
	98	192.5	3.706e-05	192.503	193.505	4.09231e-05	-1.00165	29.2	0.0288675	1000	0.6	1.1524	0.000700141
	99	194.5	3.76257e-05	194.503	195.515	4.15136e-05	-1.01189	29.2	0.0288675	1000	0.6	1.1524	0.000700141
	100	196.5	3.81244e-05	196.503	197.526	4.20429e-05	-1.02243	29.2	0.0288675	1000	0.6	1.1524	0.000700141
	101	198.5	3.86746e-05	198.503	199.536	4.26194e-05	-1.03276	29.2	0.0288675	1000	0.6	1.1524	0.000700141
	102	200.5	5.01719e-05	200.504	201.546	5.34302e-05	-1.0429	29.2	0.0288675	1000	0.6	1.1524	0.000700141
			gref	Gravedad Fabrica	MEDELLIN	9.77618	m/s²			Parámetro	Símbolo	Local de fabricación/loca de calibración	Valor	Unidad
			gBaq	Gravedad	Puerto Colombia	9.82862	m/s²			Aceleración de gravedad de referencia	gref	Medellin (Colombia)	9.77618	m/s²
			gBaq /gref			1.00536				Aceleración de gravedad del local de calibración	gBaq	Puerto Colombia (Colombia)	9.82862	m/s²
										Relación de aceleración de gravedad	gBaq /gref		1.00536
			ρmassa			8000	kg/m³
			ρar			1.15468	kg/m³			Masa específica del objeto	ρmassa		8000	kg/m³
			1 - ρar / ρmassa			0.999856				Masa específica del aire	ρar		1.18071	kg/m³
										Factor de empuje	1 - ρar / ρmassa		0.999852
	CARGA DESCENDENTE
	Puntos	Patrón		Balanza				Temperatura ambiente		Presión atmosférica		Masa específica del aire
		Masa nominal	Incertidumbre	Masa indicada	Masa aparente	Incertidumbre masa aparente	Error aparente	Indicada	Incertidumbre	Indicación barómetro	Incertidumbre	Calculado	Incertidumbre
		mn	up	mi	map	umap	Eap	Ti	uTi	Patm	uPatm	ρar	uρar
		g	g	g	g	g	g	oC	oC	mbar/abs	mbar/abs	kg/m3	kg/m3
	1	0	0	0.0024	0	0	0.0024	29.8	0.0288675	1000	0.6	1.15012	0.00069872
	2	0.5	4.15e-06	0.5024	0.502609	4.17189e-06	-0.000209484	29.7	0.0288675	1000	0.6	1.1505	0.000698956
	3	2.5	7.71184e-06	2.5026	2.51305	7.7552e-06	-0.0104474	29.7	0.0288675	1000	0.6	1.1505	0.000698956
	4	4.5	1.00858e-05	4.5025	4.52349	1.01461e-05	-0.0209854	29.7	0.0288675	1000	0.6	1.1505	0.000698956
	5	6.5	1.06992e-05	6.5027	6.53392	1.07702e-05	-0.0312233	29.7	0.0288675	1000	0.6	1.1505	0.000698956
	6	8.5	1.25189e-05	8.5026	8.54436	1.26064e-05	-0.0417612	29.7	0.0288675	1000	0.6	1.1505	0.000698956
	7	10.5	1.08269e-05	10.5029	10.5548	1.09224e-05	-0.0518992	29.7	0.0288675	1000	0.6	1.1505	0.000698956
	8	12.5	1.26282e-05	12.5028	12.5652	1.27415e-05	-0.0624371	29.7	0.0288675	1000	0.6	1.1505	0.000698956
	9	14.5	1.42029e-05	14.5029	14.5757	1.43337e-05	-0.072775	29.7	0.0288675	1000	0.6	1.1505	0.000698956
	10	16.5	1.46449e-05	16.5029	16.5861	1.47925e-05	-0.083213	29.7	0.0288675	1000	0.6	1.1505	0.000698956
	11	18.5	1.60226e-05	18.5029	18.5966	1.6188e-05	-0.0936509	29.7	0.0288675	1000	0.6	1.1505	0.000698956
	12	20.5	1.41235e-05	20.5028	20.607	1.43109e-05	-0.104189	29.7	0.0288675	1000	0.6	1.1505	0.000698956
	13	22.5	1.55474e-05	22.503	22.6174	1.5753e-05	-0.114427	29.7	0.0288675	1000	0.6	1.1505	0.000698956
	14	24.5	1.68515e-05	24.5029	24.6279	1.70756e-05	-0.124965	29.7	0.0288675	1000	0.6	1.1505	0.000698956
	15	26.5	1.67183e-05	26.5029	26.6383	1.69659e-05	-0.135403	29.7	0.0288675	1000	0.6	1.1505	0.000698956
	16	28.5	1.79374e-05	28.5033	28.6487	1.8204e-05	-0.145441	29.7	0.0288675	1000	0.6	1.1505	0.000698956
	17	30.5	1.73053e-05	30.5031	30.6592	1.76007e-05	-0.156078	29.7	0.0288675	1000	0.6	1.1505	0.000698956
	18	32.5	1.84857e-05	32.5032	32.6696	1.88002e-05	-0.166416	29.7	0.0288675	1000	0.6	1.1505	0.000698956
	19	34.5	1.95952e-05	34.503	34.6801	1.99292e-05	-0.177054	29.7	0.0288675	1000	0.6	1.1505	0.000698956
	20	36.5	1.99179e-05	36.503	36.6905	2.02769e-05	-0.187492	29.7	0.0288675	1000	0.6	1.1505	0.000698956
	21	38.5	2.09517e-05	38.5034	38.7009	2.13308e-05	-0.19753	29.7	0.0288675	1000	0.6	1.1505	0.000698956
	22	40.5	1.95377e-05	40.5031	40.7114	1.99593e-05	-0.208268	29.7	0.0288675	1000	0.6	1.1505	0.000698956
	23	42.5	2.05906e-05	42.5031	42.7218	2.1032e-05	-0.218706	29.7	0.0288675	1000	0.6	1.1505	0.000698956
	24	44.5	2.15922e-05	44.5032	44.7322	2.2054e-05	-0.229044	29.7	0.0288675	1000	0.6	1.1505	0.000698956
	25	46.5	2.18854e-05	46.5032	46.7427	2.23756e-05	-0.239482	29.7	0.0288675	1000	0.6	1.1505	0.000698956
	26	48.5	2.28303e-05	48.5032	48.7531	2.33415e-05	-0.24992	29.7	0.0288675	1000	0.6	1.1505	0.000698956
	27	50.5	1.70139e-05	50.5031	50.7636	1.76686e-05	-0.260458	29.7	0.0288675	1000	0.6	1.1505	0.000698956
	28	52.5	1.82133e-05	52.5031	52.774	1.88801e-05	-0.270896	29.7	0.0288675	1000	0.6	1.1505	0.000698956
	29	54.5	1.93384e-05	54.5031	54.7844	2.00201e-05	-0.281334	29.7	0.0288675	1000	0.6	1.1505	0.000698956
	30	56.5	1.96653e-05	56.5031	56.7949	2.03818e-05	-0.291772	29.6	0.0288675	1000	0.6	1.15088	0.000699193
	31	58.5	2.07117e-05	58.5029	58.8053	2.14449e-05	-0.30241	29.6	0.0288675	1000	0.6	1.15088	0.000699193
	32	60.5	1.97351e-05	60.5032	60.8157	2.0538e-05	-0.312548	29.6	0.0288675	1000	0.6	1.15088	0.000699193
	33	62.5	2.07779e-05	62.5031	62.8262	2.15963e-05	-0.323085	29.6	0.0288675	1000	0.6	1.15088	0.000699193
	34	64.5	2.17709e-05	64.5033	64.8366	2.26065e-05	-0.333323	29.6	0.0288675	1000	0.6	1.15088	0.000699193
	35	66.5	2.20618e-05	66.5033	66.8471	2.29338e-05	-0.343761	29.6	0.0288675	1000	0.6	1.15088	0.000699193
	36	68.5	2.29994e-05	68.5032	68.8575	2.38901e-05	-0.354299	29.6	0.0288675	1000	0.6	1.15088	0.000699193
	37	70.5	2.17192e-05	70.5035	70.8679	2.26943e-05	-0.364437	29.6	0.0288675	1000	0.6	1.15088	0.000699193
	38	72.5	2.2671e-05	72.5035	72.8784	2.36629e-05	-0.374875	29.6	0.0288675	1000	0.6	1.15088	0.000699193
	39	74.5	2.35844e-05	74.5035	74.8888	2.45946e-05	-0.385313	29.6	0.0288675	1000	0.6	1.15088	0.000699193
	40	76.5	2.38531e-05	76.5036	76.8993	2.4902e-05	-0.395651	29.6	0.0288675	1000	0.6	1.15088	0.000699193
	41	78.5	2.47229e-05	78.5035	78.9097	2.57914e-05	-0.406189	29.6	0.0288675	1000	0.6	1.15088	0.000699193
	42	80.5	2.39107e-05	80.5035	80.9201	2.50547e-05	-0.416627	29.6	0.0288675	1000	0.6	1.15088	0.000699193
	43	82.5	2.47785e-05	82.5035	82.9306	2.59412e-05	-0.427065	29.6	0.0288675	1000	0.6	1.15088	0.000699193
	44	84.5	2.56168e-05	84.5034	84.941	2.67996e-05	-0.437603	29.6	0.0288675	1000	0.6	1.15088	0.000699193
	45	86.5	2.38531e-05	86.5036	86.9514	2.51534e-05	-0.447841	29.6	0.0288675	1000	0.6	1.15088	0.000699193
	46	88.5	2.47229e-05	88.5036	88.9619	2.60402e-05	-0.458279	29.6	0.0288675	1000	0.6	1.15088	0.000699193
	47	90.5	2.55729e-05	90.5035	90.9723	2.69082e-05	-0.468817	29.6	0.0288675	1000	0.6	1.15088	0.000699193
	48	92.5	2.6386e-05	92.5035	92.9828	2.77411e-05	-0.479254	29.6	0.0288675	1000	0.6	1.15088	0.000699193
	49	94.5	2.71749e-05	94.5035	94.9932	2.85508e-05	-0.489692	29.6	0.0288675	1000	0.6	1.15088	0.000699193
	50	96.5	2.74084e-05	96.5037	97.0036	2.88268e-05	-0.49993	29.6	0.0288675	1000	0.6	1.15088	0.000699193
	51	98.5	2.81686e-05	98.5037	99.0141	2.96089e-05	-0.510368	29.6	0.0288675	1000	0.6	1.15088	0.000699193
	52	100.5	2.6823e-05	100.503	101.025	2.83722e-05	-0.521406	29.6	0.0288675	1000	0.6	1.15088	0.000699193
	53	102.5	2.75993e-05	102.503	103.035	2.91687e-05	-0.531944	29.6	0.0288675	1000	0.6	1.15088	0.000699193
	54	104.5	2.83544e-05	104.503	105.045	2.99449e-05	-0.542482	29.6	0.0288675	1000	0.6	1.15088	0.000699193
	55	106.5	2.85784e-05	106.503	107.056	3.02133e-05	-0.55302	29.6	0.0288675	1000	0.6	1.15088	0.000699193
	56	108.5	2.93082e-05	108.503	109.066	3.09653e-05	-0.563458	29.6	0.0288675	1000	0.6	1.15088	0.000699193
	57	110.5	2.86264e-05	110.503	111.077	3.03708e-05	-0.573996	29.5	0.0288675	1000	0.6	1.15126	0.000699429
	58	112.5	2.93551e-05	112.503	113.087	3.11211e-05	-0.584434	29.5	0.0288675	1000	0.6	1.15126	0.000699429
	59	114.5	3.00661e-05	114.503	115.098	3.18547e-05	-0.594772	29.5	0.0288675	1000	0.6	1.15126	0.000699429
	60	116.5	3.02774e-05	116.503	117.108	3.21119e-05	-0.60521	29.5	0.0288675	1000	0.6	1.15126	0.000699429
	61	118.5	3.09673e-05	118.503	119.118	3.28253e-05	-0.615648	29.5	0.0288675	1000	0.6	1.15126	0.000699429
	62	120.5	3.00287e-05	120.503	121.129	3.19897e-05	-0.626186	29.5	0.0288675	1000	0.6	1.15126	0.000699429
	63	122.5	3.07241e-05	122.503	123.139	3.27076e-05	-0.636523	29.5	0.0288675	1000	0.6	1.15126	0.000699429
	64	124.5	3.14042e-05	124.503	125.15	3.34111e-05	-0.647061	29.5	0.0288675	1000	0.6	1.15126	0.000699429
	65	126.5	3.16065e-05	126.503	127.16	3.3661e-05	-0.657499	29.5	0.0288675	1000	0.6	1.15126	0.000699429
	66	128.5	3.2268e-05	128.503	129.171	3.43467e-05	-0.667737	29.5	0.0288675	1000	0.6	1.15126	0.000699429
	67	130.5	3.165e-05	130.503	131.181	3.38198e-05	-0.678375	29.5	0.0288675	1000	0.6	1.15126	0.000699429
	68	132.5	3.23106e-05	132.503	133.192	3.45042e-05	-0.688813	29.5	0.0288675	1000	0.6	1.15126	0.000699429
	69	134.5	3.29579e-05	134.503	135.202	3.51761e-05	-0.699351	29.5	0.0288675	1000	0.6	1.15126	0.000699429
	70	136.5	3.31508e-05	136.503	137.212	3.54179e-05	-0.709589	29.5	0.0288675	1000	0.6	1.15126	0.000699429
	71	138.5	3.3782e-05	138.503	139.223	3.60745e-05	-0.720027	29.5	0.0288675	1000	0.6	1.15126	0.000699429
	72	140.5	3.29237e-05	140.503	141.233	3.53246e-05	-0.730465	29.5	0.0288675	1000	0.6	1.15126	0.000699429
	73	142.5	3.35592e-05	142.503	143.244	3.59846e-05	-0.740903	29.5	0.0288675	1000	0.6	1.15126	0.000699429
	74	144.5	3.41829e-05	144.503	145.254	3.66336e-05	-0.751341	29.5	0.0288675	1000	0.6	1.15126	0.000699429
	75	146.5	3.43689e-05	146.503	147.265	3.68701e-05	-0.761779	29.5	0.0288675	1000	0.6	1.15126	0.000699429
	76	148.5	3.49782e-05	148.503	149.275	3.75054e-05	-0.771717	29.5	0.0288675	1000	0.6	1.15126	0.000699429
	77	150.5	3.14916e-05	150.503	151.285	3.43088e-05	-0.782655	29.5	0.0288675	1000	0.6	1.15126	0.000699429
	78	152.5	3.21554e-05	152.503	153.296	3.49924e-05	-0.793192	29.5	0.0288675	1000	0.6	1.15126	0.000699429
	79	154.5	3.28058e-05	154.503	155.306	3.56638e-05	-0.80343	29.5	0.0288675	1000	0.6	1.15126	0.000699429
	80	156.5	3.29996e-05	156.503	157.317	3.59109e-05	-0.813968	29.5	0.0288675	1000	0.6	1.15126	0.000699429
	81	158.5	3.36337e-05	158.503	159.327	3.65671e-05	-0.824406	29.5	0.0288675	1000	0.6	1.15126	0.000699429
	82	160.5	3.30412e-05	160.503	161.338	3.60875e-05	-0.834744	29.4	0.0288675	1000	0.6	1.15164	0.000699666
	83	162.5	3.36745e-05	162.503	163.348	3.67422e-05	-0.845082	29.4	0.0288675	1000	0.6	1.15164	0.000699666
	84	164.5	3.42961e-05	164.503	165.359	3.73864e-05	-0.85562	29.4	0.0288675	1000	0.6	1.15164	0.000699666
	85	166.5	3.44815e-05	166.503	167.369	3.76264e-05	-0.866258	29.4	0.0288675	1000	0.6	1.15164	0.000699666
	86	168.5	3.50888e-05	168.503	169.379	3.82572e-05	-0.876496	29.4	0.0288675	1000	0.6	1.15164	0.000699666
	87	170.5	3.42633e-05	170.503	171.39	3.75634e-05	-0.887134	29.4	0.0288675	1000	0.6	1.15164	0.000699666
	88	172.5	3.48744e-05	172.503	173.4	3.81969e-05	-0.897272	29.4	0.0288675	1000	0.6	1.15164	0.000699666
	89	174.5	3.5475e-05	174.503	175.411	3.88209e-05	-0.90781	29.4	0.0288675	1000	0.6	1.15164	0.000699666
	90	176.5	3.56542e-05	176.503	177.421	3.9056e-05	-0.918248	29.4	0.0288675	1000	0.6	1.15164	0.000699666
	91	178.5	3.62419e-05	178.503	179.432	3.9668e-05	-0.928586	29.4	0.0288675	1000	0.6	1.15164	0.000699666
	92	180.5	3.56928e-05	180.503	181.442	3.92325e-05	-0.939024	29.4	0.0288675	1000	0.6	1.15164	0.000699666
	93	182.5	3.62798e-05	182.503	183.452	3.98434e-05	-0.949662	29.4	0.0288675	1000	0.6	1.15164	0.000699666
	94	184.5	3.68575e-05	184.503	185.463	4.04458e-05	-0.959599	29.4	0.0288675	1000	0.6	1.15164	0.000699666
	95	186.5	3.703e-05	186.503	187.473	4.06753e-05	-0.970237	29.4	0.0288675	1000	0.6	1.15164	0.000699666
	96	188.5	3.75962e-05	188.503	189.484	4.12671e-05	-0.980575	29.4	0.0288675	1000	0.6	1.15164	0.000699666
	97	190.5	3.68269e-05	190.503	191.494	4.06323e-05	-0.990913	29.4	0.0288675	1000	0.6	1.15164	0.000699666
	98	192.5	3.706e-05	192.503	193.505	4.09183e-05	-1.00145	29.4	0.0288675	1000	0.6	1.15164	0.000699666
	99	194.5	3.76257e-05	194.503	195.515	4.15089e-05	-1.01179	29.4	0.0288675	1000	0.6	1.15164	0.000699666
	100	196.5	3.81244e-05	196.503	197.526	4.20381e-05	-1.02223	29.4	0.0288675	1000	0.6	1.15164	0.000699666
	101	198.5	3.86746e-05	198.504	199.536	4.2617e-05	-1.03216	29.3	0.0288675	1000	0.6	1.15202	0.000699903
	102	200.5	5.01719e-05	200.504	201.546	5.34302e-05	-1.0429	29.2	0.0288675	1000	0.6	1.1524	0.000700141

## Sheet: 4_Pol_Ajuste
	CURVAS DE CALIBRACIÓN Y AJUSTE: CARGA ASCENDENTE Y DESCENDENTE

## Sheet: 5_Desv_Cuad_
						DESVIO MEDIO CUADRATICO
	Incertidumbre de ajuste
	us (g)
	Grado 1	Grado 2	Grado 3	Grado 4
	0.00216748	0.0016539	0.00450481	0.000625513
						POLINOMIO DE GRADO 1							POLINOMIO DE GRADO 2							POLINOMIO DE GRADO 3							POLINOMIO DE GRADO 4
	Condición para aceptar us del polinomio de Grado 4					Puntos	Masa indicada (Asc. e Desc.)	Masa ajustada	(Masa aparente - Masa ajustada)2	Desvio medio cuadrático	Valor t-student		Puntos	Masa indicada (Asc. e Desc.)	Masa ajustada	(Masa aparente - Masa ajustada)2	Desvio medio cuadrático	Valor t-student		Puntos	Masa indicada (Asc. e Desc.)	Masa ajustada	(Masa aparente - Masa ajustada)2	Desvio medio cuadrático	Valor t-student		Puntos	Masa indicada (Asc. e Desc.)	Masa ajustada	(Masa aparente - Masa ajustada)2	Desvio medio cuadrático	Valor t-student
							g	g	g²	g				g	g	g²	g				g	g	g²	g				g	g	g²	g
	0.621795	>	0.1			1	0.0022	-0.00068856	4.74115e-07	0.00216748	1.97178		1	0.0022	-0.00048856	2.38691e-07	0.0016539	1.97184		1	0.0022	1.144e-05	1.30874e-10	0.00450481	1.9719		1	0.0022	-8.856e-05	7.84287e-09	0.000625513	1.97196
						2	0.5022	0.501911	4.87265e-07				2	0.5022	0.502111	2.48042e-07				2	0.5022	0.502612	4.33635e-12				2	0.5022	0.502511	9.60265e-09
	Se acepta el polinomio de grado 4					3	2.5022	2.51231	5.41664e-07				3	2.5022	2.51251	2.87138e-07				3	2.5022	2.51301	1.07998e-09				3	2.5022	2.51291	1.81502e-08
						4	4.5022	4.52271	5.9894e-07				4	4.5022	4.52291	3.2891e-07				4	4.5022	4.52342	4.0792e-09				4	4.5022	4.52332	2.88462e-08
						5	6.5024	6.53331	3.73085e-07				5	6.5024	6.53351	1.68068e-07				5	6.5024	6.53403	1.2113e-08				5	6.5024	6.53392	5.30169e-12
						6	8.5024	8.54371	4.20865e-07				6	8.5024	8.54391	2.00073e-07				6	8.5024	8.54445	7.53247e-09				6	8.5024	8.54433	1.16833e-09
						7	10.5023	10.554	6.19676e-07				7	10.5023	10.5542	3.42213e-07				7	10.5023	10.5548	1.10254e-09				7	10.5023	10.5546	2.72094e-08
						8	12.5023	12.5644	6.80839e-07				8	12.5023	12.5646	3.86888e-07				8	12.5023	12.5652	2.39415e-09				8	12.5023	12.565	3.74713e-08
						9	14.5024	14.5749	5.81473e-07				9	14.5024	14.5751	3.11741e-07				9	14.5024	14.5757	1.56544e-09				9	14.5024	14.5756	1.44113e-08
						10	16.5023	16.5852	8.11798e-07				10	16.5023	16.5854	4.83792e-07				10	16.5023	16.586	4.80656e-09				10	16.5023	16.5859	6.04821e-08
						11	18.5025	18.5958	5.44486e-07				11	18.5025	18.596	2.8201e-07				11	18.5025	18.5967	1.61149e-08				11	18.5025	18.5965	4.70955e-09
						12	20.5025	20.6062	6.01908e-07				12	20.5025	20.6064	3.21965e-07				12	20.5025	20.6071	1.58083e-08				12	20.5025	20.6069	8.23368e-09
						13	22.5027	22.6168	3.75427e-07				13	22.5027	22.617	1.62082e-07				13	22.5027	22.6178	1.08287e-07				13	22.5027	22.6175	8.06516e-09
						14	24.5026	24.6271	5.64265e-07				14	24.5026	24.6273	2.90702e-07				14	24.5026	24.6281	5.48975e-08				14	24.5026	24.6278	8.76152e-10
						15	26.5027	26.6376	4.74156e-07				15	26.5027	26.6378	2.2519e-07				15	26.5027	26.6386	1.1833e-07				15	26.5027	26.6384	2.87706e-09
						16	28.5028	28.6481	3.91881e-07				16	28.5028	28.6483	1.679e-07				16	28.5028	28.6492	2.0889e-07				16	28.5028	28.6489	1.91736e-08
						17	30.5028	30.6585	4.40815e-07				17	30.5028	30.6587	1.98319e-07				17	30.5028	30.6597	2.23626e-07				17	30.5028	30.6593	1.54651e-08
						18	32.5028	32.6689	4.92626e-07				18	32.5028	32.6691	2.31115e-07				18	32.5028	32.6701	2.4207e-07				18	32.5028	32.6697	1.25029e-08
						19	34.5028	34.6793	5.47315e-07				19	34.5028	34.6795	2.66255e-07				19	34.5028	34.6806	2.64546e-07				19	34.5028	34.6802	1.01661e-08
						20	36.5028	36.6897	6.04882e-07				20	36.5028	36.6899	3.03703e-07				20	36.5028	36.691	2.91435e-07				20	36.5028	36.6906	8.3494e-09
						21	38.5028	38.7001	6.65328e-07				21	38.5028	38.7003	3.43427e-07				21	38.5028	38.7015	3.23167e-07				21	38.5028	38.701	6.96257e-09
						22	40.5027	40.7104	9.10365e-07				22	40.5027	40.7106	5.20304e-07				22	40.5027	40.7119	2.49661e-07				22	40.5027	40.7113	5.52841e-10
						23	42.5028	42.7209	7.94852e-07				23	42.5028	42.7212	4.29569e-07				23	42.5028	42.7224	4.03121e-07				23	42.5028	42.7219	5.19198e-09
						24	44.503	44.7315	5.30624e-07				24	44.503	44.7318	2.38954e-07				24	44.503	44.7331	7.63317e-07				24	44.503	44.7325	7.26854e-08
						25	46.5028	46.7417	9.35889e-07				25	46.5028	46.742	5.24412e-07				25	46.5028	46.7434	5.08767e-07				25	46.5028	46.7427	4.42163e-09
						26	48.503	48.7523	6.46911e-07				26	48.503	48.7526	3.10535e-07				26	48.503	48.7541	9.17491e-07				26	48.503	48.7534	7.12269e-08
						27	50.5031	50.7628	5.50152e-07				27	50.5031	50.7631	2.40797e-07				27	50.5031	50.7647	1.22047e-06				27	50.5031	50.7639	1.35521e-07
						28	52.5033	52.7734	3.34797e-07				28	52.5033	52.7737	1.04642e-07				28	52.5033	52.7754	1.83589e-06				28	52.5033	52.7746	3.26331e-07
						29	54.5033	54.7838	3.80135e-07				29	54.5033	54.7841	1.27548e-07				29	54.5033	54.7858	1.97922e-06				29	54.5033	54.785	3.30228e-07
						30	56.5032	56.7941	5.70033e-07				30	56.5032	56.7944	2.41231e-07				30	56.5032	56.7962	1.85207e-06				30	56.5032	56.7954	2.29273e-07
						31	58.5034	58.8047	3.50345e-07				31	58.5034	58.805	1.04618e-07				31	58.5034	58.8069	2.62177e-06				31	58.5034	58.806	4.70348e-07
						32	60.503	60.8147	1.06485e-06				32	60.503	60.815	5.75628e-07				32	60.503	60.817	1.63051e-06				32	60.503	60.816	8.46251e-08
						33	62.5032	62.8253	7.54828e-07				33	62.5032	62.8256	3.48897e-07				33	62.5032	62.8277	2.37264e-06				33	62.5032	62.8267	2.5031e-07
						34	64.5032	64.8357	8.22182e-07				34	64.5032	64.836	3.88789e-07				34	64.5032	64.8382	2.57671e-06				34	64.5032	64.8371	2.59917e-07
						35	66.5031	66.846	1.09244e-06				35	66.5031	66.8463	5.72661e-07				35	66.5031	66.8486	2.47123e-06				35	66.5031	66.8475	1.76333e-07
						36	68.5033	68.8566	7.25794e-07				36	68.5033	68.8569	3.11455e-07				36	68.5033	68.8594	3.50795e-06				36	68.5033	68.8582	4.39321e-07
						37	70.5029	70.8666	1.74796e-06				37	70.5029	70.8669	1.0459e-06				37	70.5029	70.8694	2.2885e-06				37	70.5029	70.8682	5.91879e-08
						38	72.5031	72.8772	1.34328e-06				38	72.5031	72.8775	7.29087e-07				38	72.5031	72.8802	3.19774e-06				38	72.5031	72.8788	2.09795e-07
						39	74.503	74.8875	1.68339e-06				39	74.503	74.8878	9.73065e-07				39	74.503	74.8906	3.11293e-06				39	74.503	74.8892	1.38498e-07
						40	76.5031	76.898	1.5249e-06				40	76.5031	76.8983	8.42383e-07				40	76.5031	76.9012	3.77813e-06				40	76.5031	76.8997	2.38348e-07
						41	78.5032	78.9085	1.37425e-06				41	78.5032	78.9088	7.20848e-07				41	78.5032	78.9118	4.51689e-06				41	78.5032	78.9103	3.66156e-07
						42	80.5027	80.9184	2.93374e-06				42	80.5027	80.9187	1.91325e-06				42	80.5027	80.9218	2.9098e-06				42	80.5027	80.9202	1.43197e-08
						43	82.5032	82.9293	1.55788e-06				43	82.5032	82.9297	8.31773e-07				43	82.5032	82.9329	5.26086e-06				43	82.5032	82.9312	4.09845e-07
						44	84.5031	84.9396	1.92268e-06				44	84.5031	84.94	1.0895e-06				44	84.5031	84.9433	5.20006e-06				44	84.5031	84.9416	3.11665e-07
						45	86.5033	86.9502	1.49695e-06				45	86.5033	86.9506	7.63603e-07				45	86.5033	86.954	6.60809e-06				45	86.5033	86.9522	6.06142e-07
						46	88.5031	88.9604	2.13883e-06				46	88.5031	88.9608	1.22284e-06				46	88.5031	88.9643	6.05503e-06				46	88.5031	88.9625	3.56791e-07
						47	90.5033	90.971	1.68836e-06				47	90.5033	90.9714	8.75258e-07				47	90.5033	90.9751	7.58868e-06				47	90.5033	90.9731	6.7027e-07
						48	92.5033	92.9814	1.78838e-06				48	92.5033	92.9818	9.33477e-07				48	92.5033	92.9856	8.12016e-06				48	92.5033	92.9836	7.04755e-07
						49	94.5033	94.9918	1.89128e-06				49	94.5033	94.9922	9.93252e-07				49	94.5033	94.9961	8.68011e-06				49	94.5033	94.9941	7.40795e-07
						50	96.5037	97.0026	1.02231e-06				50	96.5037	97.003	3.90416e-07				50	96.5037	97.0071	1.18794e-05				50	96.5037	97.0049	1.64948e-06
						51	98.5038	99.0131	8.99664e-07				51	98.5038	99.0135	3.07411e-07				51	98.5038	99.0177	1.33021e-05				51	98.5038	99.0155	1.97868e-06
						52	100.502	101.022	5.25877e-06				52	100.502	101.023	3.57658e-06				52	100.502	101.027	5.96348e-06				52	100.502	101.025	1.48545e-08
						53	102.503	103.033	4.53731e-06				53	102.503	103.033	2.95826e-06				53	102.503	103.038	7.54233e-06				53	102.503	103.035	1.19086e-07
						54	104.503	105.043	4.70035e-06				54	104.503	105.044	3.06115e-06				54	104.503	105.048	8.1289e-06				54	104.503	105.046	1.3493e-07
						55	106.502	107.053	5.79367e-06				55	106.502	107.054	3.92099e-06				55	106.502	107.059	7.59748e-06				55	106.502	107.056	3.55416e-08
						56	108.503	109.064	5.4963e-06				56	108.503	109.064	3.64414e-06				56	108.503	109.069	8.7889e-06				56	108.503	109.067	9.68606e-08
						57	110.503	111.074	5.6756e-06				57	110.503	111.075	3.75637e-06				57	110.503	111.08	9.44783e-06				57	110.503	111.077	1.11063e-07
						58	112.503	113.085	5.85779e-06				58	112.503	113.085	3.86968e-06				58	112.503	113.09	1.01392e-05				58	112.503	113.087	1.26084e-07
						59	114.503	115.095	5.55875e-06				59	114.503	115.096	3.59286e-06				59	114.503	115.101	1.15362e-05				59	114.503	115.098	2.27662e-07
						60	116.503	117.106	6.23079e-06				60	116.503	117.106	4.0994e-06				60	116.503	117.111	1.16213e-05				60	116.503	117.108	1.58229e-07
						61	118.503	119.116	5.92226e-06				61	118.503	119.116	3.81308e-06				61	118.503	119.122	1.31316e-05				61	118.503	119.119	2.69383e-07
						62	120.502	121.126	7.14249e-06				62	120.502	121.127	4.76168e-06				62	120.502	121.132	1.2518e-05				62	120.502	121.129	1.14356e-07
						63	122.503	123.137	6.29728e-06				63	122.503	123.137	4.03729e-06				63	122.503	123.143	1.48659e-05				63	122.503	123.14	3.12248e-07
						64	124.503	125.147	7.01134e-06				64	124.503	125.148	4.57051e-06				64	124.503	125.154	1.49974e-05				64	124.503	125.15	2.27678e-07
						65	126.502	127.157	7.76373e-06				65	126.502	127.158	5.13607e-06				65	126.502	127.164	1.51375e-05				65	126.502	127.161	1.55821e-07
						66	128.503	129.168	7.41888e-06				66	128.503	129.168	4.81146e-06				66	128.503	129.175	1.68982e-05				66	128.503	129.171	2.62663e-07
						67	130.502	131.178	8.19228e-06				67	130.502	131.179	5.38982e-06				67	130.502	131.185	1.70624e-05				67	130.502	131.182	1.83418e-07
						68	132.502	133.189	8.41087e-06				68	132.502	133.189	5.51786e-06				68	132.502	133.196	1.80793e-05				68	132.502	133.192	1.96709e-07
						69	134.503	135.199	8.05177e-06				69	134.503	135.2	5.17902e-06				69	134.503	135.206	2.00223e-05				69	134.503	135.203	3.11533e-07
						70	136.503	137.21	8.26849e-06				70	136.503	137.21	5.30307e-06				70	136.503	137.217	2.11373e-05				70	136.503	137.213	3.2608e-07
						71	138.503	139.22	7.91248e-06				71	138.503	139.221	4.96957e-06				71	138.503	139.228	2.32487e-05				71	138.503	139.224	4.66648e-07
						72	140.503	141.23	8.71057e-06				72	140.503	141.231	5.55332e-06				72	140.503	141.238	2.34785e-05				72	140.503	141.234	3.51335e-07
						73	142.503	143.241	7.7744e-06				73	142.503	143.242	4.76165e-06				73	142.503	143.249	2.67439e-05				73	142.503	143.245	6.43854e-07
						74	144.503	145.251	8.56567e-06				74	144.503	145.252	5.33192e-06				74	144.503	145.259	2.70029e-05				74	144.503	145.255	5.02529e-07
						75	146.503	147.262	9.39527e-06				75	146.503	147.262	5.93366e-06				75	146.503	147.27	2.72687e-05				75	146.503	147.265	3.76586e-07
						76	148.503	149.272	8.42198e-06				76	148.503	149.273	5.11214e-06				76	148.503	149.281	3.07973e-05				76	148.503	149.276	6.69429e-07
						77	150.503	151.282	9.86613e-06				77	150.503	151.283	6.19024e-06				77	150.503	151.291	2.99804e-05				77	150.503	151.286	3.82787e-07
						78	152.503	153.293	8.86809e-06				78	152.503	153.294	5.349e-06				78	152.503	153.302	3.36846e-05				78	152.503	153.297	6.71204e-07
						79	154.503	155.303	9.09546e-06				79	154.503	155.304	5.46833e-06				79	154.503	155.312	3.51831e-05				79	154.503	155.307	6.66942e-07
						80	156.503	157.314	9.94975e-06				80	156.503	157.314	6.07357e-06				80	156.503	157.323	3.55096e-05				80	156.503	157.317	5.05943e-07
						81	158.503	159.324	9.55884e-06				81	158.503	159.325	5.70863e-06				81	158.503	159.333	3.82882e-05				81	158.503	159.328	6.47414e-07
						82	160.503	161.335	9.79484e-06				82	160.503	161.335	5.82956e-06				82	160.503	161.344	3.9894e-05				82	160.503	161.338	6.3196e-07
						83	162.503	163.345	1.00337e-05				83	162.503	163.346	5.95098e-06				83	162.503	163.355	4.15346e-05				83	162.503	163.349	6.12653e-07
						84	164.503	165.355	9.64115e-06				84	164.503	165.356	5.58753e-06				84	164.503	165.365	4.45414e-05				84	164.503	165.359	7.53972e-07
						85	166.503	167.366	1.05201e-05				85	166.503	167.366	6.19517e-06				85	166.503	167.376	4.49185e-05				85	166.503	167.37	5.62591e-07
						86	168.503	169.376	1.07676e-05				86	168.503	169.377	6.31791e-06				86	168.503	169.386	4.66606e-05				86	168.503	169.38	5.32029e-07
						87	170.503	171.387	1.1018e-05				87	170.503	171.387	6.44103e-06				87	170.503	171.397	4.84352e-05				87	170.503	171.391	4.98016e-07
						88	172.503	173.397	1.12713e-05				88	172.503	173.398	6.56452e-06				88	172.503	173.407	5.02416e-05				88	172.503	173.401	4.60823e-07
						89	174.503	175.407	1.15275e-05				89	174.503	175.408	6.68836e-06				89	174.503	175.418	5.2079e-05				89	174.503	175.411	4.20799e-07
						90	176.503	177.418	1.17865e-05				90	176.503	177.419	6.81252e-06				90	176.503	177.428	5.39467e-05				90	176.503	177.422	3.78387e-07
						91	178.503	179.428	1.00459e-05				91	178.503	179.429	5.4394e-06				91	178.503	179.439	6.04421e-05				91	178.503	179.432	7.73694e-07
						92	180.503	181.439	1.23132e-05				92	180.503	181.439	7.06172e-06				92	180.503	181.45	5.77692e-05				92	180.503	181.443	2.88675e-07
						93	182.503	183.449	1.18779e-05				93	182.503	183.45	6.65786e-06				93	182.503	183.46	6.12861e-05				93	182.503	183.453	3.5196e-07
						94	184.503	185.459	1.28514e-05				94	184.503	185.46	7.31193e-06				94	184.503	185.471	6.17018e-05				94	184.503	185.463	1.97385e-07
						95	186.503	187.47	1.31248e-05				95	186.503	187.471	7.43736e-06				95	186.503	187.481	6.37067e-05				95	186.503	187.474	1.53482e-07
						96	188.503	189.48	1.19696e-05				96	188.503	189.481	6.49763e-06				96	188.503	189.492	6.90367e-05				96	188.503	189.484	2.87413e-07
						97	190.503	191.491	1.22335e-05				97	190.503	191.492	6.61425e-06				97	190.503	191.503	7.11396e-05				97	190.503	191.495	2.25716e-07
						98	192.503	193.501	1.25003e-05				98	192.503	193.502	6.73108e-06				98	192.503	193.513	7.32644e-05				98	192.503	193.505	1.67795e-07
						99	194.503	195.512	1.13736e-05				99	194.503	195.513	5.83631e-06				99	194.503	195.524	7.89419e-05				99	194.503	195.516	2.92254e-07
						100	196.503	197.522	1.23266e-05				100	196.503	197.523	6.44479e-06				100	196.503	197.534	7.93549e-05				100	196.503	197.526	1.33443e-07
						101	198.503	199.533	1.18911e-05				101	198.503	199.534	6.05294e-06				101	198.503	199.545	8.33878e-05				101	198.503	199.536	1.49116e-07
						102	200.504	201.543	1.01424e-05				102	200.504	201.544	4.75539e-06				102	200.504	201.556	9.13083e-05				102	200.504	201.547	3.63652e-07
						103	0.0024	-0.00048752	2.37676e-07				103	0.0024	-0.00028752	8.26678e-08				103	0.0024	0.00021248	4.51478e-08				103	0.0024	0.00011248	1.26518e-08
						104	0.5024	0.502112	2.47013e-07				104	0.5024	0.502312	8.82081e-08				104	0.5024	0.502813	4.12587e-08				104	0.5024	0.502713	1.06187e-08
						105	2.5026	2.51271	1.11488e-07				105	2.5026	2.51291	1.78951e-08				105	2.5026	2.51342	1.36322e-07				105	2.5026	2.51331	7.14801e-08
						106	4.5025	4.52301	2.23117e-07				106	4.5025	4.52321	7.39551e-08				106	4.5025	4.52372	5.64978e-08				106	4.5025	4.52362	1.73499e-08
						107	6.5027	6.53361	9.56335e-08				107	6.5027	6.53381	1.17508e-08				107	6.5027	6.53433	1.69432e-07				107	6.5027	6.53422	8.95555e-08
						108	8.5026	8.54391	2.00436e-07				108	8.5026	8.54411	6.06416e-08				108	8.5026	8.54465	8.28469e-08				108	8.5026	8.54453	2.78422e-08
						109	10.5029	10.5546	3.38837e-08				109	10.5029	10.5548	3.2873e-10				109	10.5029	10.5554	3.24811e-07				109	10.5029	10.5552	1.91993e-07
						110	12.5028	12.5649	1.04025e-07				110	12.5028	12.5651	1.42571e-08				110	12.5028	12.5657	2.05822e-07				110	12.5028	12.5655	9.5498e-08
						111	14.5029	14.5754	6.75709e-08				111	14.5029	14.5756	3.10665e-09				111	14.5029	14.5762	2.93951e-07				111	14.5029	14.5761	1.46349e-07
						112	16.5029	16.5858	8.87315e-08				112	16.5029	16.586	8.54357e-09				112	16.5029	16.5866	2.84942e-07				112	16.5029	16.5865	1.27587e-07
						113	18.5029	18.5962	1.1277e-07				113	18.5029	18.5964	1.66321e-08				113	18.5029	18.5971	2.79874e-07				113	18.5029	18.5969	1.11193e-07
						114	20.5028	20.6065	2.24929e-07				114	20.5028	20.6067	7.06814e-08				114	20.5028	20.6074	1.82582e-07				114	20.5028	20.6072	4.44463e-08
						115	22.503	22.6171	9.68214e-08				115	22.503	22.6173	1.02078e-08				115	22.503	22.6181	3.97702e-07				115	22.503	22.6178	1.5317e-07
						116	24.5029	24.6274	2.02154e-07				116	24.5029	24.6276	5.64575e-08				116	24.5029	24.6284	2.87156e-07				116	24.5029	24.6281	7.39639e-08
						117	26.5029	26.6378	2.37705e-07				117	26.5029	26.638	7.48033e-08				117	26.5029	26.6388	2.97064e-07				117	26.5029	26.6386	6.48621e-08
						118	28.5033	28.6486	1.52286e-08				118	28.5033	28.6488	8.62008e-09				118	28.5033	28.6497	9.20943e-07				118	28.5033	28.6494	4.10976e-07
						119	30.5031	30.6588	1.31318e-07				119	30.5031	30.659	2.06698e-08				119	30.5031	30.66	5.99788e-07				119	30.5031	30.6596	1.8141e-07
						120	32.5032	32.6693	8.98759e-08				120	32.5032	32.6695	6.18801e-09				120	32.5032	32.6705	7.99411e-07				120	32.5032	32.6701	2.64095e-07
						121	34.503	34.6795	2.9027e-07				121	34.503	34.6797	9.91987e-08				121	34.503	34.6808	5.11778e-07				121	34.503	34.6804	9.11256e-08
						122	36.503	36.6899	3.32585e-07				122	36.503	36.6901	1.22537e-07				122	36.503	36.6912	5.48923e-07				122	36.503	36.6908	8.55083e-08
						123	38.5034	38.7007	4.51801e-08				123	38.5034	38.7009	2.92209e-10				123	38.5034	38.7021	1.37269e-06				123	38.5034	38.7016	4.7138e-07
						124	40.5031	40.7108	3.0476e-07				124	40.5031	40.711	1.01914e-07				124	40.5031	40.7123	8.13162e-07				124	40.5031	40.7117	1.43318e-07
						125	42.5031	42.7212	3.48082e-07				125	42.5031	42.7215	1.25213e-07				125	42.5031	42.7227	8.77013e-07				125	42.5031	42.7222	1.39592e-07
						126	44.5032	44.7317	2.7815e-07				126	44.5032	44.732	8.28222e-08				126	44.5032	44.7333	1.15504e-06				126	44.5032	44.7327	2.21507e-07
						127	46.5032	46.7421	3.19602e-07				127	46.5032	46.7424	1.03737e-07				127	46.5032	46.7438	1.24406e-06				127	46.5032	46.7432	2.1957e-07
						128	48.5032	48.7525	3.63932e-07				128	48.5032	48.7528	1.2689e-07				128	48.5032	48.7543	1.34306e-06				128	48.5032	48.7536	2.18956e-07
						129	50.5031	50.7628	5.50152e-07				129	50.5031	50.7631	2.40797e-07				129	50.5031	50.7647	1.22047e-06				129	50.5031	50.7639	1.35521e-07
						130	52.5031	52.7732	6.07864e-07				130	52.5031	52.7735	2.75126e-07				130	52.5031	52.7751	1.33149e-06				130	52.5031	52.7744	1.37055e-07
						131	54.5031	54.7836	6.68455e-07				131	54.5031	54.7839	3.11564e-07				131	54.5031	54.7856	1.45395e-06				131	54.5031	54.7848	1.39585e-07
						132	56.5031	56.794	7.31923e-07				132	56.5031	56.7943	3.50077e-07				132	56.5031	56.7961	1.58857e-06				132	56.5031	56.7952	1.43113e-07
						133	58.5029	58.8042	1.19793e-06				133	58.5029	58.8045	6.82355e-07				133	58.5029	58.8064	1.24671e-06				133	58.5029	58.8055	3.35652e-08
						134	60.5032	60.8149	6.90351e-07				134	60.5032	60.8152	3.10986e-07				134	60.5032	60.8172	2.18438e-06				134	60.5032	60.8162	2.42013e-07
						135	62.5031	62.8252	9.39597e-07				135	62.5031	62.8255	4.77751e-07				135	62.5031	62.8276	2.07306e-06				135	62.5031	62.8266	1.5983e-07
						136	64.5033	64.8358	6.49995e-07				136	64.5033	64.8361	2.73538e-07				136	64.5033	64.8383	2.90954e-06				136	64.5033	64.8372	3.72519e-07
						137	66.5033	66.8462	7.12601e-07				137	66.5033	66.8465	3.08806e-07				137	66.5033	66.8488	3.14376e-06				137	66.5033	66.8477	3.85597e-07
						138	68.5032	68.8565	9.65525e-07				138	68.5032	68.8568	4.74387e-07				138	68.5032	68.8592	3.0355e-06				138	68.5032	68.858	2.83167e-07
						139	70.5035	70.8672	5.1694e-07				139	70.5035	70.8675	1.7604e-07				139	70.5035	70.8701	4.47717e-06				139	70.5035	70.8688	7.16428e-07
						140	72.5035	72.8776	5.72928e-07				140	72.5035	72.8779	2.04109e-07				140	72.5035	72.8806	4.79753e-06				140	72.5035	72.8792	7.39814e-07
						141	74.5035	74.888	6.31793e-07				141	74.5035	74.8883	2.341e-07				141	74.5035	74.8911	5.1392e-06				141	74.5035	74.8897	7.65216e-07
						142	76.5036	76.8985	5.36217e-07				142	76.5036	76.8988	1.72402e-07				142	76.5036	76.9017	5.98473e-06				142	76.5036	76.9002	9.81729e-07
						143	78.5035	78.9088	7.58158e-07				143	78.5035	78.9091	2.9972e-07				143	78.5035	78.9121	5.88972e-06				143	78.5035	78.9106	8.22063e-07
						144	80.5035	80.9192	8.25658e-07				144	80.5035	80.9195	3.35289e-07				144	80.5035	80.9226	6.30021e-06				144	80.5035	80.9211	8.53494e-07
						145	82.5035	82.9296	8.96036e-07				145	82.5035	82.93	3.72655e-07				145	82.5035	82.9332	6.73524e-06				145	82.5035	82.9315	8.86911e-07
						146	84.5034	84.9399	1.17732e-06				146	84.5034	84.9403	5.50905e-07				146	84.5034	84.9436	6.66643e-06				146	84.5034	84.9419	7.39322e-07
						147	86.5036	86.9505	8.49974e-07				147	86.5036	86.9509	3.27508e-07				147	86.5036	86.9543	8.24954e-06				147	86.5036	86.9525	1.16666e-06
						148	88.5036	88.9609	9.21359e-07				148	88.5036	88.9613	3.63871e-07				148	88.5036	88.9648	8.78133e-06				148	88.5036	88.963	1.20985e-06
						149	90.5035	90.9712	1.20633e-06				149	90.5035	90.9716	5.39507e-07				149	90.5035	90.9753	8.73681e-06				149	90.5035	90.9733	1.03988e-06
						150	92.5035	92.9816	1.29109e-06				150	92.5035	92.982	5.85417e-07				150	92.5035	92.9858	9.30642e-06				150	92.5035	92.9838	1.08273e-06
						151	94.5035	94.992	1.37874e-06				151	94.5035	94.9924	6.32947e-07				151	94.5035	94.9963	9.90522e-06				151	94.5035	94.9943	1.12729e-06
						152	96.5037	97.0026	1.02231e-06				152	96.5037	97.003	3.90416e-07				152	96.5037	97.0071	1.18794e-05				152	96.5037	97.0049	1.64948e-06
						153	98.5037	99.013	1.10046e-06				153	98.5037	99.0134	4.28982e-07				153	98.5037	99.0176	1.2579e-05				153	98.5037	99.0154	1.70599e-06
						154	100.503	101.023	2.85637e-06				154	100.503	101.023	1.65911e-06				154	100.503	101.028	9.27316e-06				154	100.503	101.025	5.2565e-07
						155	102.503	103.033	3.34354e-06				155	102.503	103.034	2.01185e-06				155	102.503	103.038	9.28977e-06				155	102.503	103.036	4.18167e-07
						156	104.503	105.043	3.86905e-06				156	104.503	105.044	2.39808e-06				156	104.503	105.048	9.31579e-06				156	104.503	105.046	3.23049e-07
						157	106.503	107.054	4.43289e-06				157	106.503	107.054	2.81765e-06				157	106.503	107.059	9.35096e-06				157	106.503	107.056	2.40192e-07
						158	108.503	109.064	4.59407e-06				158	108.503	109.065	2.91699e-06				158	108.503	109.069	1.00214e-05				158	108.503	109.067	2.62421e-07
						159	110.503	111.074	5.20676e-06				159	110.503	111.075	3.37683e-06				159	110.503	111.08	1.00759e-05				159	110.503	111.077	1.88169e-07
						160	112.503	113.085	5.38132e-06				160	112.503	113.085	3.48431e-06				160	112.503	113.09	1.07895e-05				160	112.503	113.088	2.07577e-07
						161	114.503	115.095	5.09487e-06				161	114.503	115.096	3.22189e-06				161	114.503	115.101	1.22292e-05				161	114.503	115.098	3.33693e-07
						162	116.503	117.106	5.26756e-06				162	116.503	117.106	3.32573e-06				162	116.503	117.112	1.30325e-05				162	116.503	117.109	3.58593e-07
						163	118.503	119.116	5.44312e-06				163	118.503	119.117	3.43061e-06				163	118.503	119.122	1.38703e-05				163	118.503	119.119	3.83835e-07
						164	120.503	121.126	6.10833e-06				164	120.503	121.127	3.9247e-06				164	120.503	121.133	1.39812e-05				164	120.503	121.129	2.90749e-07
						165	122.503	123.137	5.80289e-06				165	122.503	123.137	3.64344e-06				165	122.503	123.143	1.56512e-05				165	122.503	123.14	4.34696e-07
						166	124.503	125.147	6.48911e-06				166	124.503	125.148	4.15081e-06				166	124.503	125.154	1.57862e-05				166	124.503	125.15	3.33713e-07
						167	126.503	127.158	6.68381e-06				167	126.503	127.158	4.26525e-06				167	126.503	127.164	1.67424e-05				167	126.503	127.161	3.54962e-07
						168	128.503	129.168	5.86706e-06				168	128.503	129.169	3.57944e-06				168	128.503	129.175	1.94686e-05				168	128.503	129.171	6.62718e-07
						169	130.503	131.178	7.08186e-06				169	130.503	131.179	4.49676e-06				169	130.503	131.185	1.87638e-05				169	130.503	131.182	3.96042e-07
						170	132.503	133.189	7.2852e-06				170	132.503	133.189	4.61378e-06				170	132.503	133.196	1.98295e-05				170	132.503	133.192	4.15462e-07
						171	134.503	135.199	8.05177e-06				171	134.503	135.2	5.17902e-06				171	134.503	135.206	2.00223e-05				171	134.503	135.203	3.11533e-07
						172	136.503	137.21	7.15273e-06				172	136.503	137.21	4.41756e-06				172	136.503	137.217	2.30265e-05				172	136.503	137.213	5.96106e-07
						173	138.503	139.22	7.35708e-06				173	138.503	139.221	4.5315e-06				173	138.503	139.228	2.42282e-05				173	138.503	139.224	6.14089e-07
						174	140.503	141.231	7.5643e-06				174	140.503	141.231	4.64621e-06				174	140.503	141.238	2.54674e-05				174	140.503	141.234	6.30086e-07
						175	142.503	143.241	7.7744e-06				175	142.503	143.242	4.76165e-06				175	142.503	143.249	2.67439e-05				175	142.503	143.245	6.43854e-07
						176	144.503	145.251	7.98739e-06				176	144.503	145.252	4.8778e-06				176	144.503	145.259	2.80578e-05				176	144.503	145.255	6.55153e-07
						177	146.503	147.262	8.20324e-06				177	146.503	147.262	4.99464e-06				177	146.503	147.27	2.9409e-05				177	146.503	147.265	6.63752e-07
						178	148.503	149.273	5.75743e-06				178	148.503	149.273	3.09197e-06				178	148.503	149.281	3.66288e-05				178	148.503	149.276	1.7445e-06
						179	150.503	151.283	8.6436e-06				179	150.503	151.283	5.23027e-06				179	150.503	151.291	3.22226e-05				179	150.503	151.286	6.71977e-07
						180	152.503	153.293	9.47688e-06				180	152.503	153.293	5.82408e-06				180	152.503	153.302	3.25278e-05				180	152.503	153.297	5.16599e-07
						181	154.503	155.303	8.49925e-06				181	154.503	155.304	5.00831e-06				181	154.503	155.312	3.63858e-05				181	154.503	155.307	8.41232e-07
						182	156.503	157.314	9.32571e-06				182	156.503	157.314	5.58821e-06				182	156.503	157.323	3.67178e-05				182	156.503	157.318	6.59049e-07
						183	158.503	159.324	9.55884e-06				183	158.503	159.325	5.70863e-06				183	158.503	159.333	3.82882e-05				183	158.503	159.328	6.47414e-07
						184	160.503	161.335	9.17576e-06				184	160.503	161.335	5.35426e-06				184	160.503	161.344	4.1174e-05				184	160.503	161.339	8.01885e-07
						185	162.503	163.345	8.80051e-06				185	162.503	163.346	5.01053e-06				185	162.503	163.355	4.41666e-05				185	162.503	163.349	9.67792e-07
						186	164.503	165.355	9.64115e-06				186	164.503	165.356	5.58753e-06				186	164.503	165.365	4.45414e-05				186	164.503	165.359	7.53972e-07
						187	166.503	167.366	1.11823e-05				187	166.503	167.366	6.70567e-06				187	166.503	167.376	4.35811e-05				187	166.503	167.37	4.21902e-07
						188	168.503	169.376	1.01181e-05				188	168.503	169.377	5.82268e-06				188	168.503	169.386	4.80441e-05				188	168.503	169.38	6.88774e-07
						189	170.503	171.386	1.16955e-05				189	170.503	171.387	6.96136e-06				189	170.503	171.397	4.7046e-05				189	170.503	171.39	3.66245e-07
						190	172.503	173.397	9.96183e-06				190	172.503	173.398	5.57475e-06				190	172.503	173.408	5.31322e-05				190	172.503	173.401	7.74189e-07
						191	174.503	175.407	1.0855e-05				191	174.503	175.408	6.17854e-06				191	174.503	175.418	5.354e-05				191	174.503	175.411	5.61316e-07
						192	176.503	177.418	1.11064e-05				192	176.503	177.419	6.29789e-06				192	176.503	177.429	5.54335e-05				192	176.503	177.422	5.12157e-07
						193	178.503	179.428	1.06932e-05				193	178.503	179.429	5.91839e-06				193	178.503	179.439	5.88891e-05				193	178.503	179.432	6.06964e-07
						194	180.503	181.439	1.09427e-05				194	180.503	181.44	6.03364e-06				194	180.503	181.45	6.0866e-05				194	180.503	181.443	5.45123e-07
						195	182.503	183.449	1.25808e-05				195	182.503	183.45	7.18671e-06				195	182.503	183.46	5.97222e-05				195	182.503	183.453	2.42795e-07
						196	184.503	185.46	9.50047e-06				196	184.503	185.461	4.8464e-06				196	184.503	185.471	6.98509e-05				196	184.503	185.464	8.96576e-07
						197	186.503	187.47	1.10308e-05				197	186.503	187.471	5.88348e-06				197	186.503	187.482	6.86119e-05				197	186.503	187.474	4.807e-07
						198	188.503	189.481	1.06189e-05				198	188.503	189.481	5.51312e-06				198	188.503	189.492	7.24182e-05				198	188.503	189.485	5.43386e-07
						199	190.503	191.491	1.0215e-05				199	190.503	191.492	5.15406e-06				199	190.503	191.503	7.6318e-05				199	190.503	191.495	6.03188e-07
						200	192.503	193.501	1.11192e-05				200	192.503	193.502	5.72832e-06				200	192.503	193.513	7.67467e-05				200	192.503	193.505	3.72911e-07
						201	194.503	195.512	1.07057e-05				201	194.503	195.513	5.36073e-06				201	194.503	195.524	8.07384e-05				201	194.503	195.516	4.1104e-07
						202	196.503	197.522	1.09554e-05				202	196.503	197.523	5.46446e-06				202	196.503	197.535	8.29774e-05				202	196.503	197.526	3.20734e-07
						203	198.504	199.533	8.0953e-06				203	198.504	199.534	3.449e-06				203	198.504	199.546	9.47675e-05				203	198.504	199.537	9.7864e-07
						204	200.504	201.543	1.01424e-05				204	200.504	201.544	4.75539e-06				204	200.504	201.556	9.13083e-05				204	200.504	201.547	3.63652e-07

## Sheet: 6_Tabla Final
	Puntos	RESULTADO FINAL CARGA ASCENDENTE								Puntos	RESULTADO FINAL CARGA DESCENDENTE
		Masa Indicada	Masa ajustada	Incert. de ajuste	Incert. de las masas patrón	Incert. del instrumento	Incert. Combinada	Incert. Expandida			Masa Indicada	Masa ajustada	Incert. de ajuste	Incert. de las masas patrón	Incert. del instrumento	Incert. Combinada	Incert. Expandida
		mi	ma	us	up	uinst	uc	UE			mi	ma	us	up	uinst	uc	UE
		g	g	g	g	g	g	g			g	g	g	g	g	g	g
	1	0.0022	-0.00068856	0.000625513	0	2.88675e-05	0.000626179	0.00123469		1	0.0024	-0.00048752	0.000625513	0	2.88675e-05	0.000626179	0.00123469
	2	0.5022	0.501911	0.000625513	4.15e-06	2.88675e-05	0.000626193	0.00123471		2	0.5024	0.502112	0.000625513	4.15e-06	2.88675e-05	0.000626193	0.00123471
	3	2.5022	2.51231	0.000625513	7.71184e-06	2.88675e-05	0.000626226	0.00123478		3	2.5026	2.51271	0.000625513	7.71184e-06	2.88675e-05	0.000626226	0.00123478
	4	4.5022	4.52271	0.000625513	1.00858e-05	2.88675e-05	0.00062626	0.00123485		4	4.5025	4.52301	0.000625513	1.00858e-05	2.88675e-05	0.00062626	0.00123485
	5	6.5024	6.53331	0.000625513	1.06992e-05	2.88675e-05	0.00062627	0.00123487		5	6.5027	6.53361	0.000625513	1.06992e-05	2.88675e-05	0.00062627	0.00123487
	6	8.5024	8.54371	0.000625513	1.25189e-05	2.88675e-05	0.000626304	0.00123493		6	8.5026	8.54391	0.000625513	1.25189e-05	2.88675e-05	0.000626304	0.00123493
	7	10.5023	10.554	0.000625513	1.08269e-05	2.88675e-05	0.000626273	0.00123487		7	10.5029	10.5546	0.000625513	1.08269e-05	2.88675e-05	0.000626273	0.00123487
	8	12.5023	12.5644	0.000625513	1.26282e-05	2.88675e-05	0.000626306	0.00123494		8	12.5028	12.5649	0.000625513	1.26282e-05	2.88675e-05	0.000626306	0.00123494
	9	14.5024	14.5749	0.000625513	1.42029e-05	2.88675e-05	0.00062634	0.001235		9	14.5029	14.5754	0.000625513	1.42029e-05	2.88675e-05	0.00062634	0.001235
	10	16.5023	16.5852	0.000625513	1.46449e-05	2.88675e-05	0.00062635	0.00123502		10	16.5029	16.5858	0.000625513	1.46449e-05	2.88675e-05	0.00062635	0.00123502
	11	18.5025	18.5958	0.000625513	1.60226e-05	2.88675e-05	0.000626384	0.00123509		11	18.5029	18.5962	0.000625513	1.60226e-05	2.88675e-05	0.000626384	0.00123509
	12	20.5025	20.6062	0.000625513	1.41235e-05	2.88675e-05	0.000626338	0.001235		12	20.5028	20.6065	0.000625513	1.41235e-05	2.88675e-05	0.000626338	0.001235
	13	22.5027	22.6168	0.000625513	1.55474e-05	2.88675e-05	0.000626372	0.00123507		13	22.503	22.6171	0.000625513	1.55474e-05	2.88675e-05	0.000626372	0.00123507
	14	24.5026	24.6271	0.000625513	1.68515e-05	2.88675e-05	0.000626406	0.00123513		14	24.5029	24.6274	0.000625513	1.68515e-05	2.88675e-05	0.000626406	0.00123513
	15	26.5027	26.6376	0.000625513	1.67183e-05	2.88675e-05	0.000626402	0.00123513		15	26.5029	26.6378	0.000625513	1.67183e-05	2.88675e-05	0.000626402	0.00123513
	16	28.5028	28.6481	0.000625513	1.79374e-05	2.88675e-05	0.000626436	0.00123519		16	28.5033	28.6486	0.000625513	1.79374e-05	2.88675e-05	0.000626436	0.00123519
	17	30.5028	30.6585	0.000625513	1.73053e-05	2.88675e-05	0.000626418	0.00123516		17	30.5031	30.6588	0.000625513	1.73053e-05	2.88675e-05	0.000626418	0.00123516
	18	32.5028	32.6689	0.000625513	1.84857e-05	2.88675e-05	0.000626452	0.00123522		18	32.5032	32.6693	0.000625513	1.84857e-05	2.88675e-05	0.000626452	0.00123522
	19	34.5028	34.6793	0.000625513	1.95952e-05	2.88675e-05	0.000626485	0.00123529		19	34.503	34.6795	0.000625513	1.95952e-05	2.88675e-05	0.000626485	0.00123529
	20	36.5028	36.6897	0.000625513	1.99179e-05	2.88675e-05	0.000626496	0.00123531		20	36.503	36.6899	0.000625513	1.99179e-05	2.88675e-05	0.000626496	0.00123531
	21	38.5028	38.7001	0.000625513	2.09517e-05	2.88675e-05	0.000626529	0.00123538		21	38.5034	38.7007	0.000625513	2.09517e-05	2.88675e-05	0.000626529	0.00123538
	22	40.5027	40.7104	0.000625513	1.95377e-05	2.88675e-05	0.000626484	0.00123529		22	40.5031	40.7108	0.000625513	1.95377e-05	2.88675e-05	0.000626484	0.00123529
	23	42.5028	42.7209	0.000625513	2.05906e-05	2.88675e-05	0.000626517	0.00123535		23	42.5031	42.7212	0.000625513	2.05906e-05	2.88675e-05	0.000626517	0.00123535
	24	44.503	44.7315	0.000625513	2.15922e-05	2.88675e-05	0.000626551	0.00123542		24	44.5032	44.7317	0.000625513	2.15922e-05	2.88675e-05	0.000626551	0.00123542
	25	46.5028	46.7417	0.000625513	2.18854e-05	2.88675e-05	0.000626561	0.00123544		25	46.5032	46.7421	0.000625513	2.18854e-05	2.88675e-05	0.000626561	0.00123544
	26	48.503	48.7523	0.000625513	2.28303e-05	2.88675e-05	0.000626595	0.00123551		26	48.5032	48.7525	0.000625513	2.28303e-05	2.88675e-05	0.000626595	0.00123551
	27	50.5031	50.7628	0.000625513	1.70139e-05	2.88675e-05	0.00062641	0.00123514		27	50.5031	50.7628	0.000625513	1.70139e-05	2.88675e-05	0.00062641	0.00123514
	28	52.5033	52.7734	0.000625513	1.82133e-05	2.88675e-05	0.000626444	0.00123521		28	52.5031	52.7732	0.000625513	1.82133e-05	2.88675e-05	0.000626444	0.00123521
	29	54.5033	54.7838	0.000625513	1.93384e-05	2.88675e-05	0.000626477	0.00123527		29	54.5031	54.7836	0.000625513	1.93384e-05	2.88675e-05	0.000626477	0.00123527
	30	56.5032	56.7941	0.000625513	1.96653e-05	2.88675e-05	0.000626488	0.00123529		30	56.5031	56.794	0.000625513	1.96653e-05	2.88675e-05	0.000626488	0.00123529
	31	58.5034	58.8047	0.000625513	2.07117e-05	2.88675e-05	0.000626521	0.00123536		31	58.5029	58.8042	0.000625513	2.07117e-05	2.88675e-05	0.000626521	0.00123536
	32	60.503	60.8147	0.000625513	1.97351e-05	2.88675e-05	0.00062649	0.0012353		32	60.5032	60.8149	0.000625513	1.97351e-05	2.88675e-05	0.00062649	0.0012353
	33	62.5032	62.8253	0.000625513	2.07779e-05	2.88675e-05	0.000626524	0.00123537		33	62.5031	62.8252	0.000625513	2.07779e-05	2.88675e-05	0.000626524	0.00123537
	34	64.5032	64.8357	0.000625513	2.17709e-05	2.88675e-05	0.000626557	0.00123543		34	64.5033	64.8358	0.000625513	2.17709e-05	2.88675e-05	0.000626557	0.00123543
	35	66.5031	66.846	0.000625513	2.20618e-05	2.88675e-05	0.000626567	0.00123545		35	66.5033	66.8462	0.000625513	2.20618e-05	2.88675e-05	0.000626567	0.00123545
	36	68.5033	68.8566	0.000625513	2.29994e-05	2.88675e-05	0.000626601	0.00123552		36	68.5032	68.8565	0.000625513	2.29994e-05	2.88675e-05	0.000626601	0.00123552
	37	70.5029	70.8666	0.000625513	2.17192e-05	2.88675e-05	0.000626555	0.00123543		37	70.5035	70.8672	0.000625513	2.17192e-05	2.88675e-05	0.000626555	0.00123543
	38	72.5031	72.8772	0.000625513	2.2671e-05	2.88675e-05	0.000626589	0.00123549		38	72.5035	72.8776	0.000625513	2.2671e-05	2.88675e-05	0.000626589	0.00123549
	39	74.503	74.8875	0.000625513	2.35844e-05	2.88675e-05	0.000626623	0.00123556		39	74.5035	74.888	0.000625513	2.35844e-05	2.88675e-05	0.000626623	0.00123556
	40	76.5031	76.898	0.000625513	2.38531e-05	2.88675e-05	0.000626633	0.00123558		40	76.5036	76.8985	0.000625513	2.38531e-05	2.88675e-05	0.000626633	0.00123558
	41	78.5032	78.9085	0.000625513	2.47229e-05	2.88675e-05	0.000626667	0.00123565		41	78.5035	78.9088	0.000625513	2.47229e-05	2.88675e-05	0.000626667	0.00123565
	42	80.5027	80.9184	0.000625513	2.39107e-05	2.88675e-05	0.000626635	0.00123559		42	80.5035	80.9192	0.000625513	2.39107e-05	2.88675e-05	0.000626635	0.00123559
	43	82.5032	82.9293	0.000625513	2.47785e-05	2.88675e-05	0.000626669	0.00123565		43	82.5035	82.9296	0.000625513	2.47785e-05	2.88675e-05	0.000626669	0.00123565
	44	84.5031	84.9396	0.000625513	2.56168e-05	2.88675e-05	0.000626703	0.00123572		44	84.5034	84.9399	0.000625513	2.56168e-05	2.88675e-05	0.000626703	0.00123572
	45	86.5033	86.9502	0.000625513	2.38531e-05	2.88675e-05	0.000626633	0.00123558		45	86.5036	86.9505	0.000625513	2.38531e-05	2.88675e-05	0.000626633	0.00123558
	46	88.5031	88.9604	0.000625513	2.47229e-05	2.88675e-05	0.000626667	0.00123565		46	88.5036	88.9609	0.000625513	2.47229e-05	2.88675e-05	0.000626667	0.00123565
	47	90.5033	90.971	0.000625513	2.55729e-05	2.88675e-05	0.000626701	0.00123571		47	90.5035	90.9712	0.000625513	2.55729e-05	2.88675e-05	0.000626701	0.00123571
	48	92.5033	92.9814	0.000625513	2.6386e-05	2.88675e-05	0.000626735	0.00123578		48	92.5035	92.9816	0.000625513	2.6386e-05	2.88675e-05	0.000626735	0.00123578
	49	94.5033	94.9918	0.000625513	2.71749e-05	2.88675e-05	0.000626768	0.00123585		49	94.5035	94.992	0.000625513	2.71749e-05	2.88675e-05	0.000626768	0.00123585
	50	96.5037	97.0026	0.000625513	2.74084e-05	2.88675e-05	0.000626778	0.00123587		50	96.5037	97.0026	0.000625513	2.74084e-05	2.88675e-05	0.000626778	0.00123587
	51	98.5038	99.0131	0.000625513	2.81686e-05	2.88675e-05	0.000626812	0.00123593		51	98.5037	99.013	0.000625513	2.81686e-05	2.88675e-05	0.000626812	0.00123593
	52	100.502	101.022	0.000625513	2.6823e-05	2.88675e-05	0.000626753	0.00123582		52	100.503	101.023	0.000625513	2.6823e-05	2.88675e-05	0.000626753	0.00123582
	53	102.503	103.033	0.000625513	2.75993e-05	2.88675e-05	0.000626787	0.00123588		53	102.503	103.033	0.000625513	2.75993e-05	2.88675e-05	0.000626787	0.00123588
	54	104.503	105.043	0.000625513	2.83544e-05	2.88675e-05	0.000626821	0.00123595		54	104.503	105.043	0.000625513	2.83544e-05	2.88675e-05	0.000626821	0.00123595
	55	106.502	107.053	0.000625513	2.85784e-05	2.88675e-05	0.000626831	0.00123597		55	106.503	107.054	0.000625513	2.85784e-05	2.88675e-05	0.000626831	0.00123597
	56	108.503	109.064	0.000625513	2.93082e-05	2.88675e-05	0.000626864	0.00123604		56	108.503	109.064	0.000625513	2.93082e-05	2.88675e-05	0.000626864	0.00123604
	57	110.503	111.074	0.000625513	2.86264e-05	2.88675e-05	0.000626833	0.00123598		57	110.503	111.074	0.000625513	2.86264e-05	2.88675e-05	0.000626833	0.00123598
	58	112.503	113.085	0.000625513	2.93551e-05	2.88675e-05	0.000626867	0.00123604		58	112.503	113.085	0.000625513	2.93551e-05	2.88675e-05	0.000626867	0.00123604
	59	114.503	115.095	0.000625513	3.00661e-05	2.88675e-05	0.0006269	0.00123611		59	114.503	115.095	0.000625513	3.00661e-05	2.88675e-05	0.0006269	0.00123611
	60	116.503	117.106	0.000625513	3.02774e-05	2.88675e-05	0.000626911	0.00123613		60	116.503	117.106	0.000625513	3.02774e-05	2.88675e-05	0.000626911	0.00123613
	61	118.503	119.116	0.000625513	3.09673e-05	2.88675e-05	0.000626944	0.00123619		61	118.503	119.116	0.000625513	3.09673e-05	2.88675e-05	0.000626944	0.00123619
	62	120.502	121.126	0.000625513	3.00287e-05	2.88675e-05	0.000626899	0.0012361		62	120.503	121.126	0.000625513	3.00287e-05	2.88675e-05	0.000626899	0.0012361
	63	122.503	123.137	0.000625513	3.07241e-05	2.88675e-05	0.000626932	0.00123617		63	122.503	123.137	0.000625513	3.07241e-05	2.88675e-05	0.000626932	0.00123617
	64	124.503	125.147	0.000625513	3.14042e-05	2.88675e-05	0.000626966	0.00123624		64	124.503	125.147	0.000625513	3.14042e-05	2.88675e-05	0.000626966	0.00123624
	65	126.502	127.157	0.000625513	3.16065e-05	2.88675e-05	0.000626976	0.00123626		65	126.503	127.158	0.000625513	3.16065e-05	2.88675e-05	0.000626976	0.00123626
	66	128.503	129.168	0.000625513	3.2268e-05	2.88675e-05	0.00062701	0.00123632		66	128.503	129.168	0.000625513	3.2268e-05	2.88675e-05	0.00062701	0.00123632
	67	130.502	131.178	0.000625513	3.165e-05	2.88675e-05	0.000626978	0.00123626		67	130.503	131.178	0.000625513	3.165e-05	2.88675e-05	0.000626978	0.00123626
	68	132.502	133.189	0.000625513	3.23106e-05	2.88675e-05	0.000627012	0.00123633		68	132.503	133.189	0.000625513	3.23106e-05	2.88675e-05	0.000627012	0.00123633
	69	134.503	135.199	0.000625513	3.29579e-05	2.88675e-05	0.000627046	0.00123639		69	134.503	135.199	0.000625513	3.29579e-05	2.88675e-05	0.000627046	0.00123639
	70	136.503	137.21	0.000625513	3.31508e-05	2.88675e-05	0.000627056	0.00123641		70	136.503	137.21	0.000625513	3.31508e-05	2.88675e-05	0.000627056	0.00123641
	71	138.503	139.22	0.000625513	3.3782e-05	2.88675e-05	0.00062709	0.00123648		71	138.503	139.22	0.000625513	3.3782e-05	2.88675e-05	0.00062709	0.00123648
	72	140.503	141.23	0.000625513	3.29237e-05	2.88675e-05	0.000627044	0.00123639		72	140.503	141.231	0.000625513	3.29237e-05	2.88675e-05	0.000627044	0.00123639
	73	142.503	143.241	0.000625513	3.35592e-05	2.88675e-05	0.000627078	0.00123646		73	142.503	143.241	0.000625513	3.35592e-05	2.88675e-05	0.000627078	0.00123646
	74	144.503	145.251	0.000625513	3.41829e-05	2.88675e-05	0.000627111	0.00123652		74	144.503	145.251	0.000625513	3.41829e-05	2.88675e-05	0.000627111	0.00123652
	75	146.503	147.262	0.000625513	3.43689e-05	2.88675e-05	0.000627121	0.00123654		75	146.503	147.262	0.000625513	3.43689e-05	2.88675e-05	0.000627121	0.00123654
	76	148.503	149.272	0.000625513	3.49782e-05	2.88675e-05	0.000627155	0.00123661		76	148.503	149.273	0.000625513	3.49782e-05	2.88675e-05	0.000627155	0.00123661
	77	150.503	151.282	0.000625513	3.14916e-05	2.88675e-05	0.00062697	0.00123625		77	150.503	151.283	0.000625513	3.14916e-05	2.88675e-05	0.00062697	0.00123625
	78	152.503	153.293	0.000625513	3.21554e-05	2.88675e-05	0.000627004	0.00123631		78	152.503	153.293	0.000625513	3.21554e-05	2.88675e-05	0.000627004	0.00123631
	79	154.503	155.303	0.000625513	3.28058e-05	2.88675e-05	0.000627038	0.00123638		79	154.503	155.303	0.000625513	3.28058e-05	2.88675e-05	0.000627038	0.00123638
	80	156.503	157.314	0.000625513	3.29996e-05	2.88675e-05	0.000627048	0.0012364		80	156.503	157.314	0.000625513	3.29996e-05	2.88675e-05	0.000627048	0.0012364
	81	158.503	159.324	0.000625513	3.36337e-05	2.88675e-05	0.000627082	0.00123647		81	158.503	159.324	0.000625513	3.36337e-05	2.88675e-05	0.000627082	0.00123647
	82	160.503	161.335	0.000625513	3.30412e-05	2.88675e-05	0.00062705	0.0012364		82	160.503	161.335	0.000625513	3.30412e-05	2.88675e-05	0.00062705	0.0012364
	83	162.503	163.345	0.000625513	3.36745e-05	2.88675e-05	0.000627084	0.00123647		83	162.503	163.345	0.000625513	3.36745e-05	2.88675e-05	0.000627084	0.00123647
	84	164.503	165.355	0.000625513	3.42961e-05	2.88675e-05	0.000627117	0.00123654		84	164.503	165.355	0.000625513	3.42961e-05	2.88675e-05	0.000627117	0.00123654
	85	166.503	167.366	0.000625513	3.44815e-05	2.88675e-05	0.000627128	0.00123656		85	166.503	167.366	0.000625513	3.44815e-05	2.88675e-05	0.000627128	0.00123656
	86	168.503	169.376	0.000625513	3.50888e-05	2.88675e-05	0.000627161	0.00123662		86	168.503	169.376	0.000625513	3.50888e-05	2.88675e-05	0.000627161	0.00123662
	87	170.503	171.387	0.000625513	3.42633e-05	2.88675e-05	0.000627116	0.00123653		87	170.503	171.386	0.000625513	3.42633e-05	2.88675e-05	0.000627116	0.00123653
	88	172.503	173.397	0.000625513	3.48744e-05	2.88675e-05	0.000627149	0.0012366		88	172.503	173.397	0.000625513	3.48744e-05	2.88675e-05	0.000627149	0.0012366
	89	174.503	175.407	0.000625513	3.5475e-05	2.88675e-05	0.000627183	0.00123667		89	174.503	175.407	0.000625513	3.5475e-05	2.88675e-05	0.000627183	0.00123667
	90	176.503	177.418	0.000625513	3.56542e-05	2.88675e-05	0.000627193	0.00123669		90	176.503	177.418	0.000625513	3.56542e-05	2.88675e-05	0.000627193	0.00123669
	91	178.503	179.428	0.000625513	3.62419e-05	2.88675e-05	0.000627227	0.00123675		91	178.503	179.428	0.000625513	3.62419e-05	2.88675e-05	0.000627227	0.00123675
	92	180.503	181.439	0.000625513	3.56928e-05	2.88675e-05	0.000627195	0.00123669		92	180.503	181.439	0.000625513	3.56928e-05	2.88675e-05	0.000627195	0.00123669
	93	182.503	183.449	0.000625513	3.62798e-05	2.88675e-05	0.000627229	0.00123676		93	182.503	183.449	0.000625513	3.62798e-05	2.88675e-05	0.000627229	0.00123676
	94	184.503	185.459	0.000625513	3.68575e-05	2.88675e-05	0.000627263	0.00123682		94	184.503	185.46	0.000625513	3.68575e-05	2.88675e-05	0.000627263	0.00123682
	95	186.503	187.47	0.000625513	3.703e-05	2.88675e-05	0.000627273	0.00123684		95	186.503	187.47	0.000625513	3.703e-05	2.88675e-05	0.000627273	0.00123684
	96	188.503	189.48	0.000625513	3.75962e-05	2.88675e-05	0.000627307	0.00123691		96	188.503	189.481	0.000625513	3.75962e-05	2.88675e-05	0.000627307	0.00123691
	97	190.503	191.491	0.000625513	3.68269e-05	2.88675e-05	0.000627261	0.00123682		97	190.503	191.491	0.000625513	3.68269e-05	2.88675e-05	0.000627261	0.00123682
	98	192.503	193.501	0.000625513	3.706e-05	2.88675e-05	0.000627275	0.00123685		98	192.503	193.501	0.000625513	3.706e-05	2.88675e-05	0.000627275	0.00123685
	99	194.503	195.512	0.000625513	3.76257e-05	2.88675e-05	0.000627308	0.00123691		99	194.503	195.512	0.000625513	3.76257e-05	2.88675e-05	0.000627308	0.00123691
	100	196.503	197.522	0.000625513	3.81244e-05	2.88675e-05	0.000627338	0.00123697		100	196.503	197.522	0.000625513	3.81244e-05	2.88675e-05	0.000627338	0.00123697
	101	198.503	199.533	0.000625513	3.86746e-05	2.88675e-05	0.000627372	0.00123704		101	198.504	199.533	0.000625513	3.86746e-05	2.88675e-05	0.000627372	0.00123704
	102	200.504	201.543	0.000625513	5.01719e-05	2.88675e-05	0.000628186	0.00123864		102	200.504	201.543	0.000625513	5.01719e-05	2.88675e-05	0.000628186	0.00123864
