# Supplementary material for: Evaluation of the metrological reliability of a graduated cylinder from experimental data from an in-situ calibration
Source: Data Brief. 2020 Aug 6;32:106133. doi: 10.1016/j.dib.2020.106133 (PMC7406472; doi:10.1016/j.dib.2020.106133)
Supplement: Supplementary file 1 [file mmc1.zip › CAL_PROBETA_CON_TARA_v2.xlsx]

## Sheet: Calibracion_Probeta_UA
	Coeficientes de Tanaka
	a1 =	-3.98304			b1 =	0.8394
	a2 =	301.797			b2 =	-0.00128
	a3 =	522529			b3 =	0.00011
	a4 =	69.3488			b4 =	-6.09e-06
	a5 =	999.975			b5 =	1.16e-07
													Fuentes de Incertidumbre			Resultado				ERROR MÁXIMO
	Número de Puntos	Indicación del Instrumento	Masa indicada	Valor de Tara	Temperatura del líquido	Indicación del Instrumento	Masa real		Densidad	Volumen Calculado	Volumen Calculado		Masa	Densidad	Resolución	Volumen Ajustado	Error	Incertidumbre		Error
		Vi	mi	Vt	Ti	Vi	mr		Ro	Vc	Vc		um	uro	ur	Va	E	uva		E
		ml	g	g	oC	m3	kg		kg/m3	m3	ml		m3	m3	ml	ml	ml	ml		%
	1	0	1e-11	0	30.5	0	1e-14		875.925	1.14165e-17	1.14165e-11		3.13954e-09	-5.4108e-24	0.144338	-0.892	0.892	0.286777	0.892	0.00602307
	2	5	3.9643	0	30.5	5e-06	0.0039643		875.925	4.52585e-06	4.52585		3.13954e-09	-2.145e-12	0.144338	4.827	-0.301153	0.286777	0.301153
	3	5.5	4.6303	0	30.5	5.5e-06	0.0046303		875.925	5.28619e-06	5.28619		3.13954e-09	-2.50536e-12	0.144338	5.3989	-0.112714	0.286777	0.112714
	4	6	5.2332	0	30.5	6e-06	0.0052332		875.925	5.97449e-06	5.97449		3.13954e-09	-2.83158e-12	0.144338	5.9708	0.00368744	0.286777	0.00368744
	5	6.5	5.7002	0	30.5	6.5e-06	0.0057002		875.925	6.50764e-06	6.50764		3.13954e-09	-3.08426e-12	0.144338	6.5427	-0.0350616	0.286777	0.0350616
	6	7	6.2287	0	30.5	7e-06	0.0062287		875.925	7.111e-06	7.111		3.13954e-09	-3.37023e-12	0.144338	7.1146	-0.0035991	0.286777	0.0035991
	7	7.5	6.6713	0	30.5	7.5e-06	0.0066713		875.925	7.6163e-06	7.6163		3.13954e-09	-3.60971e-12	0.144338	7.6865	-0.0702044	0.286777	0.0702044
	8	8	7.3233	0	30.5	8e-06	0.0073233		875.925	8.36065e-06	8.36065		3.13954e-09	-3.96249e-12	0.144338	8.2584	0.102252	0.286777	0.102252
	9	8.5	7.686	0	30.6	8.5e-06	0.007686		874.703	8.78698e-06	8.78698		3.14393e-09	-4.17118e-12	0.144338	8.8303	-0.0433153	0.286777	0.0433153
	10	9	8.2959	0	30.6	9e-06	0.0082959		874.703	9.48425e-06	9.48425		3.14393e-09	-4.50217e-12	0.144338	9.4022	0.0820501	0.286777	0.0820501
	11	9.5	8.7453	0	30.6	9.5e-06	0.0087453		874.703	9.99802e-06	9.99802		3.14393e-09	-4.74606e-12	0.144338	9.9741	0.0239247	0.286777	0.0239247
	12	10	9.254	0	30.6	1e-05	0.009254		874.703	1.05796e-05	10.5796		3.14393e-09	-5.02213e-12	0.144338	10.546	0.0335936	0.286777	0.0335936
	13	10.5	9.7086	0	30.6	1.05e-05	0.0097086		874.703	1.10993e-05	11.0993		3.14393e-09	-5.26884e-12	0.144338	11.1179	-0.018587	0.286777	0.018587
	14	11	10.203	0	30.6	1.1e-05	0.010203		874.703	1.16645e-05	11.6645		3.14393e-09	-5.53715e-12	0.144338	11.6898	-0.0252664	0.286777	0.0252664
	15	11.5	10.6659	0	30.6	1.15e-05	0.0106659		874.703	1.21937e-05	12.1937		3.14393e-09	-5.78837e-12	0.144338	12.2617	-0.0679581	0.286777	0.0679581
	16	12	11.2117	0	30.6	1.2e-05	0.0112117		874.703	1.28177e-05	12.8177		3.14393e-09	-6.08457e-12	0.144338	12.8336	-0.0158747	0.286777	0.0158747
	17	12.5	11.6324	0	30.6	1.25e-05	0.0116324		874.703	1.32987e-05	13.2987		3.14393e-09	-6.31289e-12	0.144338	13.4055	-0.106811	0.286777	0.106811
	18	13	12.2192	0	30.6	1.3e-05	0.0122192		874.703	1.39695e-05	13.9695		3.14393e-09	-6.63134e-12	0.144338	13.9774	-0.00785488	0.286777	0.00785488
	19	13.5	12.7088	0	30.6	1.35e-05	0.0127088		874.703	1.45293e-05	14.5293		3.14393e-09	-6.89705e-12	0.144338	14.5493	-0.0200219	0.286777	0.0200219
	20	14	13.2051	0	30.6	1.4e-05	0.0132051		874.703	1.50967e-05	15.0967		3.14393e-09	-7.16639e-12	0.144338	15.1212	-0.0245292	0.286777	0.0245292
	21	14.5	13.654	0	30.6	1.45e-05	0.013654		874.703	1.56099e-05	15.6099		3.14393e-09	-7.41e-12	0.144338	15.6931	-0.0832263	0.286777	0.0832263
	22	15	14.2864	0	30.6	1.5e-05	0.0142864		874.703	1.63329e-05	16.3329		3.14393e-09	-7.75321e-12	0.144338	16.265	0.0678622	0.286777	0.0678622
	23	15.5	14.7643	0	30.6	1.55e-05	0.0147643		874.703	1.68792e-05	16.8792		3.14393e-09	-8.01256e-12	0.144338	16.8369	0.0423192	0.286777	0.0423192
	24	16	15.2373	0	30.6	1.6e-05	0.0152373		874.703	1.742e-05	17.42		3.14393e-09	-8.26926e-12	0.144338	17.4088	0.0111743	0.286777	0.0111743
	25	16.5	15.7209	0	30.6	1.65e-05	0.0157209		874.703	1.79728e-05	17.9728		3.14393e-09	-8.53171e-12	0.144338	17.9807	-0.00785219	0.286777	0.00785219
	26	17	16.2857	0	30.6	1.7e-05	0.0162857		874.703	1.86186e-05	18.6186		3.14393e-09	-8.83822e-12	0.144338	18.5526	0.0659529	0.286777	0.0659529
	27	17.5	16.7632	0	30.6	1.75e-05	0.0167632		874.703	1.91645e-05	19.1645		3.14393e-09	-9.09736e-12	0.144338	19.1245	0.0399526	0.286777	0.0399526
	28	18	17.2761	0	30.6	1.8e-05	0.0172761		874.703	1.97508e-05	19.7508		3.14393e-09	-9.37571e-12	0.144338	19.6964	0.0544232	0.286777	0.0544232
	29	18.5	17.709	0	30.6	1.85e-05	0.017709		874.703	2.02457e-05	20.2457		3.14393e-09	-9.61065e-12	0.144338	20.2683	-0.0225659	0.286777	0.0225659
	30	19	18.2997	0	30.6	1.9e-05	0.0182997		874.703	2.0921e-05	20.921		3.14393e-09	-9.93122e-12	0.144338	20.8402	0.0808492	0.286777	0.0808492
	31	19.5	18.7909	0	30.6	1.95e-05	0.0187909		874.703	2.14826e-05	21.4826		3.14393e-09	-1.01978e-11	0.144338	21.4121	0.0705114	0.286777	0.0705114
	32	20	19.1514	0	30.6	2e-05	0.0191514		874.703	2.18948e-05	21.8948		3.14393e-09	-1.03934e-11	0.144338	21.984	-0.0892486	0.286777	0.0892486
	33	20.5	19.6569	0	30.6	2.05e-05	0.0196569		874.703	2.24727e-05	22.4727		3.14393e-09	-1.06678e-11	0.144338	22.5559	-0.083238	0.286777	0.083238
	34	21	20.1549	0	30.6	2.1e-05	0.0201549		874.703	2.3042e-05	23.042		3.14393e-09	-1.0938e-11	0.144338	23.1278	-0.0858017	0.286777	0.0858017
	35	21.5	20.6024	0	30.7	2.15e-05	0.0206024		873.474	2.35867e-05	23.5867		3.14835e-09	-1.12146e-11	0.144338	23.6997	-0.11296	0.286777	0.11296
	36	22	21.1337	0	30.7	2.2e-05	0.0211337		873.474	2.4195e-05	24.195		3.14835e-09	-1.15038e-11	0.144338	24.2716	-0.0765989	0.286777	0.0765989
	37	22.5	21.6185	0	30.7	2.25e-05	0.0216185		873.474	2.475e-05	24.75		3.14835e-09	-1.17677e-11	0.144338	24.8435	-0.0934736	0.286777	0.0934736
	38	23	22.1502	0	30.7	2.3e-05	0.0221502		873.474	2.53587e-05	25.3587		3.14835e-09	-1.20571e-11	0.144338	25.4154	-0.0566548	0.286777	0.0566548
	39	23.5	22.6373	0	30.7	2.35e-05	0.0226373		873.474	2.59164e-05	25.9164		3.14835e-09	-1.23223e-11	0.144338	25.9873	-0.0708964	0.286777	0.0708964
	40	24	23.1908	0	30.7	2.4e-05	0.0231908		873.474	2.65501e-05	26.5501		3.14835e-09	-1.26236e-11	0.144338	26.5592	-0.00911968	0.286777	0.00911968
	41	24.5	23.6909	0	30.7	2.45e-05	0.0236909		873.474	2.71226e-05	27.1226		3.14835e-09	-1.28958e-11	0.144338	27.1311	-0.00847819	0.286777	0.00847819
	42	25	24.3582	0	30.7	2.5e-05	0.0243582		873.474	2.78866e-05	27.8866		3.14835e-09	-1.3259e-11	0.144338	27.703	0.183583	0.286777	0.183583
	43	25.5	24.6233	0	30.7	2.55e-05	0.0246233		873.474	2.81901e-05	28.1901		3.14835e-09	-1.34033e-11	0.144338	28.2749	-0.0848163	0.286777	0.0848163
	44	26	25.1329	0	30.7	2.6e-05	0.0251329		873.474	2.87735e-05	28.7735		3.14835e-09	-1.36807e-11	0.144338	28.8468	-0.0732987	0.286777	0.0732987
	45	26.5	25.6542	0	30.7	2.65e-05	0.0256542		873.474	2.93703e-05	29.3703		3.14835e-09	-1.39645e-11	0.144338	29.4187	-0.0483863	0.286777	0.0483863
	46	27	26.1365	0	30.7	2.7e-05	0.0261365		873.474	2.99225e-05	29.9225		3.14835e-09	-1.4227e-11	0.144338	29.9906	-0.0681232	0.286777	0.0681232
	47	27.5	26.7206	0	30.8	2.75e-05	0.0267206		872.238	3.06345e-05	30.6345		3.15281e-09	-1.45892e-11	0.144338	30.5625	0.0720426	0.286777	0.0720426
	48	28	27.1339	0	30.8	2.8e-05	0.0271339		872.238	3.11084e-05	31.1084		3.15281e-09	-1.48149e-11	0.144338	31.1344	-0.0260186	0.286777	0.0260186
	49	28.5	27.705	0	30.8	2.85e-05	0.027705		872.238	3.17631e-05	31.7631		3.15281e-09	-1.51267e-11	0.144338	31.7063	0.0568342	0.286777	0.0568342
	50	29	28.2138	0	30.8	2.9e-05	0.0282138		872.238	3.23465e-05	32.3465		3.15281e-09	-1.54045e-11	0.144338	32.2782	0.0682615	0.286777	0.0682615
	51	29.5	28.7414	0	30.8	2.95e-05	0.0287414		872.238	3.29513e-05	32.9513		3.15281e-09	-1.56926e-11	0.144338	32.8501	0.101243	0.286777	0.101243
	52	30	29.175	0	30.8	3e-05	0.029175		872.238	3.34485e-05	33.4485		3.15281e-09	-1.59293e-11	0.144338	33.422	0.0264548	0.286777	0.0264548
	53	30.5	29.4979	0	30.8	3.05e-05	0.0294979		872.238	3.38187e-05	33.8187		3.15281e-09	-1.61056e-11	0.144338	33.9939	-0.175248	0.286777	0.175248
	54	31	30.0621	0	30.8	3.1e-05	0.0300621		872.238	3.44655e-05	34.4655		3.15281e-09	-1.64136e-11	0.144338	34.5658	-0.100306	0.286777	0.100306
	55	31.5	30.5774	0	30.8	3.15e-05	0.0305774		872.238	3.50563e-05	35.0563		3.15281e-09	-1.6695e-11	0.144338	35.1377	-0.0814264	0.286777	0.0814264
	56	32	31.0569	0	30.8	3.2e-05	0.0310569		872.238	3.5606e-05	35.606		3.15281e-09	-1.69568e-11	0.144338	35.7096	-0.103591	0.286777	0.103591
	57	32.5	31.5813	0	30.8	3.25e-05	0.0315813		872.238	3.62072e-05	36.2072		3.15281e-09	-1.72431e-11	0.144338	36.2815	-0.0742785	0.286777	0.0742785
	58	33	32.0434	0	30.8	3.3e-05	0.0320434		872.238	3.6737e-05	36.737		3.15281e-09	-1.74954e-11	0.144338	36.8534	-0.116392	0.286777	0.116392
	59	33.5	32.6498	0	30.8	3.35e-05	0.0326498		872.238	3.74322e-05	37.4322		3.15281e-09	-1.78265e-11	0.144338	37.4253	0.00693171	0.286777	0.00693171
	60	34	33.1145	0	30.8	3.4e-05	0.0331145		872.238	3.7965e-05	37.965		3.15281e-09	-1.80802e-11	0.144338	37.9972	-0.0322006	0.286777	0.0322006
	61	34.5	33.626	0	30.8	3.45e-05	0.033626		872.238	3.85514e-05	38.5514		3.15281e-09	-1.83595e-11	0.144338	38.5691	-0.0176778	0.286777	0.0176778
	62	35	34.0937	0	30.8	3.5e-05	0.0340937		872.238	3.90876e-05	39.0876		3.15281e-09	-1.86149e-11	0.144338	39.141	-0.0533707	0.286777	0.0533707
	63	35.5	34.577	0	30.8	3.55e-05	0.034577		872.238	3.96417e-05	39.6417		3.15281e-09	-1.88787e-11	0.144338	39.7129	-0.0711786	0.286777	0.0711786
	64	36	35.136	0	30.8	3.6e-05	0.035136		872.238	4.02826e-05	40.2826		3.15281e-09	-1.91839e-11	0.144338	40.2848	-0.00219817	0.286777	0.00219817
	65	36.5	35.6672	0	30.8	3.65e-05	0.0356672		872.238	4.08916e-05	40.8916		3.15281e-09	-1.9474e-11	0.144338	40.8567	0.0349102	0.286777	0.0349102
	66	37	36.1495	0	30.8	3.7e-05	0.0361495		872.238	4.14446e-05	41.4446		3.15281e-09	-1.97373e-11	0.144338	41.4286	0.0159559	0.286777	0.0159559
	67	37.5	36.6547	0	30.8	3.75e-05	0.0366547		872.238	4.20238e-05	42.0238		3.15281e-09	-2.00131e-11	0.144338	42.0005	0.0232558	0.286777	0.0232558
	68	38	37.1644	0	30.8	3.8e-05	0.0371644		872.238	4.26081e-05	42.6081		3.15281e-09	-2.02914e-11	0.144338	42.5724	0.035715	0.286777	0.035715
	69	38.5	37.6875	0	30.8	3.85e-05	0.0376875		872.238	4.32078e-05	43.2078		3.15281e-09	-2.0577e-11	0.144338	43.1443	0.0635369	0.286777	0.0635369
	70	39	38.1205	0	30.8	3.9e-05	0.0381205		872.238	4.37043e-05	43.7043		3.15281e-09	-2.08135e-11	0.144338	43.7162	-0.0119388	0.286777	0.0119388
	71	39.5	38.5609	0	30.8	3.95e-05	0.0385609		872.238	4.42092e-05	44.2092		3.15281e-09	-2.10539e-11	0.144338	44.2881	-0.0789305	0.286777	0.0789305
	72	40	38.9885	0	30.8	4e-05	0.0389885		872.238	4.46994e-05	44.6994		3.15281e-09	-2.12874e-11	0.144338	44.86	-0.160597	0.286777	0.160597
	73	40.5	39.5664	0	30.8	4.05e-05	0.0395664		872.238	4.5362e-05	45.362		3.15281e-09	-2.16029e-11	0.144338	45.4319	-0.0699482	0.286777	0.0699482
	74	41	40.0503	0	30.8	4.1e-05	0.0400503		872.238	4.59167e-05	45.9167		3.15281e-09	-2.18671e-11	0.144338	46.0038	-0.0870682	0.286777	0.0870682
	75	41.5	40.5922	0	30.8	4.15e-05	0.0405922		872.238	4.6538e-05	46.538		3.15281e-09	-2.2163e-11	0.144338	46.5757	-0.0376925	0.286777	0.0376925
	76	42	41.0712	0	30.8	4.2e-05	0.0410712		872.238	4.70872e-05	47.0872		3.15281e-09	-2.24245e-11	0.144338	47.1476	-0.0604302	0.286777	0.0604302
	77	42.5	41.6202	0	30.9	4.25e-05	0.0416202		870.994	4.77847e-05	47.7847		3.15731e-09	-2.2794e-11	0.144338	47.7195	0.0652082	0.286777	0.0652082
	78	43	42.1532	0	30.9	4.3e-05	0.0421532		870.994	4.83967e-05	48.3967		3.15731e-09	-2.30859e-11	0.144338	48.2914	0.105253	0.286777	0.105253
	79	43.5	42.6582	0	30.9	4.35e-05	0.0426582		870.994	4.89764e-05	48.9764		3.15731e-09	-2.33625e-11	0.144338	48.8633	0.11315	0.286777	0.11315
	80	44	43.1308	0	30.9	4.4e-05	0.0431308		870.994	4.9519e-05	49.519		3.15731e-09	-2.36213e-11	0.144338	49.4352	0.0838482	0.286777	0.0838482
	81	44.5	43.573	0	30.9	4.45e-05	0.043573		870.994	5.00267e-05	50.0267		3.15731e-09	-2.38635e-11	0.144338	50.0071	0.019644	0.286777	0.019644
	82	45	44.0811	0	30.9	4.5e-05	0.0440811		870.994	5.06101e-05	50.6101		3.15731e-09	-2.41417e-11	0.144338	50.579	0.0311004	0.286777	0.0311004
	83	45.5	44.5513	0	30.9	4.55e-05	0.0445513		870.994	5.11499e-05	51.1499		3.15731e-09	-2.43992e-11	0.144338	51.1509	-0.000956715	0.286777	0.000956715
	84	46	45.1762	0	30.9	4.6e-05	0.0451762		870.994	5.18674e-05	51.8674		3.15731e-09	-2.47415e-11	0.144338	51.7228	0.144599	0.286777	0.144599
	85	46.5	45.6433	0	30.9	4.65e-05	0.0456433		870.994	5.24037e-05	52.4037		3.15731e-09	-2.49973e-11	0.144338	52.2947	0.108983	0.286777	0.108983
	86	47	46.0525	0	30.9	4.7e-05	0.0460525		870.994	5.28735e-05	52.8735		3.15731e-09	-2.52214e-11	0.144338	52.8666	0.00689108	0.286777	0.00689108
	87	47.5	46.5788	0	30.9	4.75e-05	0.0465788		870.994	5.34777e-05	53.4777		3.15731e-09	-2.55096e-11	0.144338	53.4385	0.0392431	0.286777	0.0392431
	88	48	47.067	0	30.9	4.8e-05	0.047067		870.994	5.40383e-05	54.0383		3.15731e-09	-2.5777e-11	0.144338	54.0104	0.0278521	0.286777	0.0278521
	89	48.5	47.563	0	30.9	4.85e-05	0.047563		870.994	5.46077e-05	54.6077		3.15731e-09	-2.60486e-11	0.144338	54.5823	0.0254163	0.286777	0.0254163
	90	49	48.1088	0	30.9	4.9e-05	0.0481088		870.994	5.52344e-05	55.2344		3.15731e-09	-2.63476e-11	0.144338	55.1542	0.0801566	0.286777	0.0801566
	91	49.5	48.6263	0	30.9	4.95e-05	0.0486263		870.994	5.58285e-05	55.8285		3.15731e-09	-2.6631e-11	0.144338	55.7261	0.102405	0.286777	0.102405
	92	50	49.144	0	30.9	5e-05	0.049144		870.994	5.64229e-05	56.4229		3.15731e-09	-2.69145e-11	0.144338	56.298	0.124884	0.286777	0.124884

## Sheet: Polinomio_UA
	DATOS DE CALIBRACIÓN
			Puntos	Vol. Indicado	Vol. Calculado
				Vi	Vc
				ml	ml
			1	0	1.14165e-11
			2	5	4.52585
			3	5.5	5.28619
			4	6	5.97449
			5	6.5	6.50764
			6	7	7.111
			7	7.5	7.6163
			8	8	8.36065
			9	8.5	8.78698
			10	9	9.48425
			11	9.5	9.99802
			12	10	10.5796
			13	10.5	11.0993
			14	11	11.6645
			15	11.5	12.1937
			16	12	12.8177
			17	12.5	13.2987
			18	13	13.9695
			19	13.5	14.5293
			20	14	15.0967
			21	14.5	15.6099
			22	15	16.3329
			23	15.5	16.8792
			24	16	17.42
			25	16.5	17.9728
			26	17	18.6186
			27	17.5	19.1645
			28	18	19.7508
			29	18.5	20.2457
			30	19	20.921
			31	19.5	21.4826
			32	20	21.8948
			33	20.5	22.4727
			34	21	23.042
			35	21.5	23.5867
			36	22	24.195
			37	22.5	24.75
			38	23	25.3587
			39	23.5	25.9164
			40	24	26.5501
			41	24.5	27.1226
			42	25	27.8866
			43	25.5	28.1901
			44	26	28.7735
			45	26.5	29.3703
			46	27	29.9225
			47	27.5	30.6345
			48	28	31.1084
			49	28.5	31.7631
			50	29	32.3465
			51	29.5	32.9513
			52	30	33.4485
			53	30.5	33.8187
			54	31	34.4655
			55	31.5	35.0563
			56	32	35.606
			57	32.5	36.2072
			58	33	36.737
			59	33.5	37.4322
			60	34	37.965
			61	34.5	38.5514
			62	35	39.0876
			63	35.5	39.6417
			64	36	40.2826
			65	36.5	40.8916
			66	37	41.4446
			67	37.5	42.0238
			68	38	42.6081
			69	38.5	43.2078
			70	39	43.7043
			71	39.5	44.2092
			72	40	44.6994
			73	40.5	45.362
			74	41	45.9167
			75	41.5	46.538
			76	42	47.0872
			77	42.5	47.7847
			78	43	48.3967
			79	43.5	48.9764
			80	44	49.519
			81	44.5	50.0267
			82	45	50.6101
			83	45.5	51.1499
			84	46	51.8674
			85	46.5	52.4037
			86	47	52.8735
			87	47.5	53.4777
			88	48	54.0383
			89	48.5	54.6077
			90	49	55.2344
			91	49.5	55.8285
			92	50	56.4229
	POLINOMIO DE AJUSTE
	DESVIO MEDIO CUADRATICO
			POLINOMIO DE GRADO 1						POLINOMIO DE GRADO 2						POLINOMIO DE GRADO 3						POLINOMIO DE GRADO 4
			Punto	Vol. Indicado	Vol. Ajustado	(Vol. Calculado - Vol. ajustado)2	Desvio medio cuadrático (uajuste)		Punto	Vol. Indicado	Vol. Ajustado	(Vol. Calculado - Vol. ajustado)2	Desvio medio cuadrático (uajuste)		Punto	Vol. Indicado	Vol. Ajustado	(Vol. Calculado - Vol. ajustado)2	Desvio medio cuadrático (uajuste)		Punto	Vol. Indicado	Vol. Ajustado	(Vol. Calculado - Vol. ajustado)2	Desvio medio cuadrático (uajuste)
				ml	ml	ml2	ml			ml	ml	ml2	ml			ml	ml	ml2	ml			ml	ml	ml2	ml
			1	1.14165e-11	-0.892	0.795664	0.123068		1	1.14165e-11	-0.7323	0.536263	4.21171		1	1.14165e-11	-0.6077	0.369299	4.38882		1	1.14165e-11	-0.3389	0.114853	4.85901
			2	4.52585	4.827	0.0906934			2	4.52585	4.37991	0.0212989			2	4.52585	4.42359	0.0104569			2	4.52585	4.44712	0.00619855
			3	5.28619	5.3989	0.0127044			3	5.28619	5.23996	0.00213701			3	5.28619	5.27367	0.000156614			3	5.28619	5.2744	0.000138812
			4	5.97449	5.9708	1.35972e-05	Valor t-student		4	5.97449	6.01883	0.00196583	Valor t-student		4	5.97449	6.04435	0.00488125	Valor t-student		4	5.97449	6.02807	0.00287149	Valor t-student
			5	6.50764	6.5427	0.00122932	1.98667		5	6.50764	6.62232	0.0131524	1.98698		5	6.50764	6.64205	0.0180655	1.98793		5	6.50764	6.61477	0.0114767	2.05954
			6	7.111	7.1146	1.29535e-05			6	7.111	7.3055	0.0378303			6	7.111	7.31921	0.04335			6	7.111	7.2816	0.0291042
			7	7.6163	7.6865	0.00492866			7	7.6163	7.87781	0.0683883			7	7.6163	7.88692	0.073235			7	7.6163	7.84226	0.0510621
			8	8.36065	8.2584	0.0104555			8	8.36065	8.72116	0.129964			8	8.36065	8.72421	0.132173			8	8.36065	8.67162	0.0967029
			9	8.78698	8.8303	0.00187621			9	8.78698	9.20434	0.174185			9	8.78698	9.2043	0.174148			9	8.78698	9.14837	0.130599
			10	9.48425	9.4022	0.00673223			10	9.48425	9.99482	0.260678			10	9.48425	9.99029	0.256072			10	9.48425	9.93061	0.199238
			11	9.99802	9.9741	0.00057239			11	9.99802	10.5775	0.335745			11	9.99802	10.5701	0.327236			11	9.99802	10.5089	0.260967
			12	10.5796	10.546	0.00112853			12	10.5796	11.2372	0.432414			12	10.5796	11.227	0.419129			12	10.5796	11.1652	0.342958
			13	11.0993	11.1179	0.000345475			13	11.0993	11.8269	0.529388			13	11.0993	11.8146	0.511664			13	11.0993	11.7533	0.427638
			14	11.6645	11.6898	0.000638391			14	11.6645	12.4684	0.646274			14	11.6645	12.4543	0.623704			14	11.6645	12.3942	0.532485
			15	12.1937	12.2617	0.0046183			15	12.1937	13.0693	0.766577			15	12.1937	13.0537	0.739599			15	12.1937	12.9957	0.643139
			16	12.8177	12.8336	0.000252006			16	12.8177	13.7779	0.922024			16	12.8177	13.7612	0.890197			16	12.8177	13.7063	0.789652
			17	13.2987	13.4055	0.0114087			17	13.2987	14.3243	1.05195			17	13.2987	14.307	1.01678			17	13.2987	14.2551	0.91476
			18	13.9695	13.9774	6.16991e-05			18	13.9695	15.0867	1.248			18	13.9695	15.069	1.20891			18	13.9695	15.0219	1.10743
			19	14.5293	14.5493	0.000400876			19	14.5293	15.723	1.42488			19	14.5293	15.7054	1.38336			19	14.5293	15.6627	1.28471
			20	15.0967	15.1212	0.00060168			20	15.0967	16.3681	1.61663			20	15.0967	16.3511	1.57358			20	15.0967	16.3132	1.48005
			21	15.6099	15.6931	0.00692661			21	15.6099	16.9519	1.80093			21	15.6099	16.9356	1.75742			21	15.6099	16.9023	1.67047
			22	16.3329	16.265	0.00460527			22	16.3329	17.7745	2.07822			22	16.3329	17.7597	2.03577			22	16.3329	17.7333	1.96114
			23	16.8792	16.8369	0.00179091			23	16.8792	18.3963	2.30156			23	16.8792	18.383	2.26138			23	16.8792	18.3619	2.19834
			24	17.42	17.4088	0.000124865			24	17.42	19.012	2.53439			24	17.42	19.0004	2.49781			24	17.42	18.9846	2.44808
			25	17.9728	17.9807	6.16569e-05			25	17.9728	19.6416	2.78465			25	17.9728	19.6321	2.75326			25	17.9728	19.6217	2.71888
			26	18.6186	18.5526	0.00434978			26	18.6186	20.3771	3.09265			26	18.6186	20.3705	3.0694			26	18.6186	20.3664	3.05499
			27	19.1645	19.1245	0.00159621			27	19.1645	20.9992	3.36637			27	19.1645	20.9953	3.35185			27	19.1645	20.9963	3.35583
			28	19.7508	19.6964	0.00296188			28	19.7508	21.6676	3.67406			28	19.7508	21.6668	3.67092			28	19.7508	21.6733	3.69602
			29	20.2457	20.2683	0.000509218			29	20.2457	22.2319	3.94487			29	20.2457	22.234	3.95302			29	20.2457	22.2449	3.99685
			30	20.921	20.8402	0.0065366			30	20.921	23.0021	4.33092			30	20.921	23.0084	4.35707			30	20.921	23.0252	4.42754
			31	21.4826	21.4121	0.00497186			31	21.4826	23.6428	4.66656			31	21.4826	23.6529	4.71006			31	21.4826	23.6743	4.80339
			32	21.8948	21.984	0.00796531			32	21.8948	24.1132	4.92139			32	21.8948	24.1261	4.97905			32	21.8948	24.1507	5.08943
			33	22.4727	22.5559	0.00692856			33	22.4727	24.7729	5.29093			33	22.4727	24.7901	5.37052			33	22.4727	24.8189	5.50502
			34	23.042	23.1278	0.00736194			34	23.042	25.423	5.66899			34	23.042	25.4446	5.77262			34	23.042	25.4774	5.93096
			35	23.5867	23.6997	0.0127599			35	23.5867	26.0452	6.04383			35	23.5867	26.0712	6.17278			35	23.5867	26.1074	6.35381
			36	24.195	24.2716	0.00586739			36	24.195	26.7401	6.47763			36	24.195	26.7714	6.63758			36	24.195	26.811	6.84362
			37	24.75	24.8435	0.00873732			37	24.75	27.3744	6.88759			37	24.75	27.4106	7.0784			37	24.75	27.4531	7.30681
			38	25.3587	25.4154	0.00320976			38	25.3587	28.0704	7.35283			38	25.3587	28.112	7.58033			38	25.3587	28.1574	7.83264
			39	25.9164	25.9873	0.0050263			39	25.9164	28.7081	7.79348			39	25.9164	28.7549	8.05723			39	25.9164	28.8027	8.33079
			40	26.5501	26.5592	8.31686e-05			40	26.5501	29.433	8.31107			40	26.5501	29.4859	8.61912			40	26.5501	29.536	8.91598
			41	27.1226	27.1311	7.18798e-05			41	27.1226	30.0881	8.79426			41	27.1226	30.1467	9.14519			41	27.1226	30.1987	9.46235
			42	27.8866	27.703	0.0337027			42	27.8866	30.9626	9.46214			42	27.8866	31.029	9.87452			42	27.8866	31.0831	10.2177
			43	28.1901	28.2749	0.00719381			43	28.1901	31.3102	9.73486			43	28.1901	31.3796	10.173			43	28.1901	31.4345	10.5262
			44	28.7735	28.8468	0.0053727			44	28.7735	31.9783	10.271			44	28.7735	32.0539	10.7608			44	28.7735	32.1101	11.133
			45	29.3703	29.4187	0.00234124			45	29.3703	32.6621	10.8357			45	29.3703	32.7439	11.3812			45	29.3703	32.8014	11.7726
			46	29.9225	29.9906	0.00464077			46	29.9225	33.2948	11.3729			46	29.9225	33.3826	11.9725			46	29.9225	33.4413	12.3818
			47	30.6345	30.5625	0.00519014			47	30.6345	34.1111	12.0867			47	30.6345	34.2066	12.7598			47	30.6345	34.2667	13.1926
			48	31.1084	31.1344	0.000676966			48	31.1084	34.6545	12.5749			48	31.1084	34.7552	13.2991			48	31.1084	34.8163	13.7484
			49	31.7631	31.7063	0.00323013			49	31.7631	35.4055	13.2671			49	31.7631	35.5134	14.0648			49	31.7631	35.5761	14.5384
			50	32.3465	32.2782	0.00465963			50	32.3465	36.0749	13.901			50	32.3465	36.1892	14.7669			50	32.3465	36.2534	15.2644
			51	32.9513	32.8501	0.0102501			51	32.9513	36.7691	14.5756			51	32.9513	36.8902	15.5148			51	32.9513	36.9564	16.0402
			52	33.4485	33.422	0.000699857			52	33.4485	37.3399	15.1432			52	33.4485	37.4665	16.1448			52	33.4485	37.5345	16.6961
			53	33.8187	33.9939	0.0307118			53	33.8187	37.765	15.5738			53	33.8187	37.8958	16.6228			53	33.8187	37.9654	17.1955
			54	34.4655	34.5658	0.0100613			54	34.4655	38.508	16.3421			54	34.4655	38.646	17.4763			54	34.4655	38.7189	18.0918
			55	35.0563	35.1377	0.00663026			55	35.0563	39.1869	17.0618			55	35.0563	39.3313	18.2762			55	35.0563	39.408	18.9377
			56	35.606	35.7096	0.0107311			56	35.606	39.8187	17.7471			56	35.606	39.9693	19.038			56	35.606	40.0501	19.7496
			57	36.2072	36.2815	0.0055173			57	36.2072	40.51	18.5137			57	36.2072	40.6671	19.8903			57	36.2072	40.7532	20.6661
			58	36.737	36.8534	0.013547			58	36.737	41.1193	19.2043			58	36.737	41.2821	20.658			58	36.737	41.3738	21.4998
			59	37.4322	37.4253	4.80486e-05			59	37.4322	41.9191	20.1319			59	37.4322	42.0894	21.689			59	37.4322	42.1897	22.6333
			60	37.965	37.9972	0.00103688			60	37.965	42.5322	20.8595			60	37.965	42.7081	22.4973			60	37.965	42.8162	23.5339
			61	38.5514	38.5691	0.000312506			61	38.5514	43.2073	21.677			61	38.5514	43.3893	23.405			61	38.5514	43.5072	24.5593
			62	39.0876	39.141	0.00284843			62	39.0876	43.8247	22.44			62	39.0876	44.0122	24.2516			62	39.0876	44.1404	25.5301
			63	39.6417	39.7129	0.00506639			63	39.6417	44.4629	23.2441			63	39.6417	44.656	25.1429			63	39.6417	44.7962	26.5684
			64	40.2826	40.2848	4.83194e-06			64	40.2826	45.2013	24.194			64	40.2826	45.4007	26.1948			64	40.2826	45.5568	27.8169
			65	40.8916	40.8567	0.00121872			65	40.8916	45.9033	25.1166			65	40.8916	46.1084	27.2151			65	40.8916	46.2818	29.0536
			66	41.4446	41.4286	0.00025459			66	41.4446	46.5407	25.9711			66	41.4446	46.7511	28.1589			66	41.4446	46.942	30.2219
			67	42.0238	42.0005	0.000540834			67	42.0238	47.2087	26.8836			67	42.0238	47.4242	29.1651			67	42.0238	47.6358	31.495
			68	42.6081	42.5724	0.00127556			68	42.6081	47.8828	27.8224			68	42.6081	48.1034	30.1985			68	42.6081	48.3382	32.8339
			69	43.2078	43.1443	0.00403693			69	43.2078	48.5749	28.8049			69	43.2078	48.8005	31.2779			69	43.2078	49.0618	34.2687
			70	43.7043	43.7162	0.000142534			70	43.7043	49.1479	29.6328			70	43.7043	49.3775	32.1858			70	43.7043	49.663	35.506
			71	44.2092	44.2881	0.00623002			71	44.2092	49.7308	30.4886			71	44.2092	49.9644	33.1225			71	44.2092	50.2766	36.8133
			72	44.6994	44.86	0.0257914			72	44.6994	50.297	31.3328			72	44.6994	50.5342	34.0446			72	44.6994	50.8746	38.1325
			73	45.362	45.4319	0.00489276			73	45.362	51.0624	32.4947			73	45.362	51.3042	35.3106			73	45.362	51.6864	39.9985
			74	45.9167	46.0038	0.00758087			74	45.9167	51.7035	33.4862			74	45.9167	51.949	36.3879			74	45.9167	52.3696	41.6394
			75	46.538	46.5757	0.00142073			75	46.538	52.4216	34.6168			75	46.538	52.6709	37.6129			75	46.538	53.1386	43.5677
			76	47.0872	47.1476	0.00365182			76	47.0872	53.0566	35.6342			76	47.0872	53.3091	38.7118			76	47.0872	53.822	45.3576
			77	47.7847	47.7195	0.00425211			77	47.7847	53.8634	36.9508			77	47.7847	54.1195	40.1293			77	47.7847	54.6952	47.7548
			78	48.3967	48.2914	0.0110781			78	48.3967	54.5715	38.1284			78	48.3967	54.8303	41.3923			78	48.3967	55.4663	49.9802
			79	48.9764	48.8633	0.0128029			79	48.9764	55.2425	39.2639			79	48.9764	55.5038	42.6058			79	48.9764	56.2015	52.2019
			80	49.519	49.4352	0.00703053			80	49.519	55.8707	40.3439			80	49.519	56.1339	43.7559			80	49.519	56.8939	54.3877
			81	50.0267	50.0071	0.000385886			81	50.0267	56.4587	41.3697			81	50.0267	56.7233	44.8445			81	50.0267	57.5455	56.5321
			82	50.6101	50.579	0.000967233			82	50.6101	57.1344	42.5669			82	50.6101	57.4005	46.1102			82	50.6101	58.2992	59.1218
			83	51.1499	51.1509	9.15304e-07			83	51.1499	57.76	43.6923			83	51.1499	58.0271	47.2953			83	51.1499	59.0014	61.6459
			84	51.8674	51.7228	0.020909			84	51.8674	58.5916	45.2144			84	51.8674	58.8596	48.8907			84	51.8674	59.9423	65.2036
			85	52.4037	52.2947	0.0118773			85	52.4037	59.2134	46.372			85	52.4037	59.4817	50.0981			85	52.4037	60.6514	68.0248
			86	52.8735	52.8666	4.7487e-05			86	52.8735	59.7583	47.4			86	52.8735	60.0265	51.166			86	52.8735	61.2769	70.6176
			87	53.4777	53.4385	0.00154002			87	53.4777	60.4593	48.7414			87	53.4777	60.7271	52.5535			87	53.4777	62.0876	74.1293
			88	54.0383	54.0104	0.000775739			88	54.0383	61.1097	50.0053			88	54.0383	61.3768	53.8541			88	54.0383	62.846	77.5759
			89	54.6077	54.5823	0.00064599			89	54.6077	61.7707	51.3087			89	54.6077	62.0366	55.1888			89	54.6077	63.6231	81.2763
			90	55.2344	55.1542	0.00642508			90	55.2344	62.4984	52.7656			90	55.2344	62.7625	56.6726			90	55.2344	64.4861	85.5953
			91	55.8285	55.7261	0.0104868			91	55.8285	63.1885	54.169			91	55.8285	63.4504	58.0936			91	55.8285	65.3125	89.9457
			92	56.4229	56.298	0.0155959			92	56.4229	63.8791	55.5946			92	56.4229	64.1384	59.5287			92	56.4229	66.1473	94.5638

## Sheet: Calibracion_Probeta_5_Puntos
	Coeficientes de Tanaka
	a1 =	-3.98304			b1 =	0.8394
	a2 =	301.797			b2 =	-0.00128
	a3 =	522529			b3 =	0.00011
	a4 =	69.3488			b4 =	-6.09e-06
	a5 =	999.975			b5 =	1.16e-07
													Fuentes de Incertidumbre			Resultado				ERROR MÁXIMO SIN AJUSTE	ERROR MÁXIMO AJUSTADO
	Número de Puntos	Indicación del Instrumento	Masa indicada	Valor de Tara	Temperatura del líquido	Indicación del Instrumento	Masa real		Densidad	Volumen Calculado	Volumen Calculado		Masa	Densidad	Resolución	Volumen Ajustado	Error	Incertidumbre		Error	Error
		Vi	mi	Vt	Ti	Vi	mr		Ro	Vc	Vc		um	uro	ur	Va	E	uva		Em	Ema
		ml	g	g	oC	m3	kg		kg/m3	m3	ml		m3	m3	ml	ml	ml	ml		%	%
	1	5	4.1046	0	30	5e-06	0.0041046		881.925	4.65414e-06	4.65414		6.23636e-09	-2.18882e-12	0.144338	4.6812	-0.0270631	0.401119		0.105541	0.000856623
	2	10	9.0986	0	30.4	1e-05	0.0090986		877.139	1.0373e-05	10.373		6.27039e-09	-4.90851e-12	0.144338	10.2982	0.0748421	0.401123
	3	30	29.0117	0	29.5	3e-05	0.0290117		887.747	3.26802e-05	32.6802		6.19546e-09	-1.52564e-11	0.144338	32.7662	-0.0860434	0.401114
	4	40	39.0611	0	29.5	4e-05	0.0390611		887.747	4.40003e-05	44.0003		6.19546e-09	-2.05411e-11	0.144338	44.0002	7.79891e-05	0.401114
	5	50	49.072	0	29.5	5e-05	0.049072		887.747	5.5277e-05	55.277		6.19546e-09	-2.58056e-11	0.144338	55.2342	0.0428312	0.401114

## Sheet: Pol_5Puntos
	DATOS DE CALIBRACIÓN
			Puntos	Vol. Indicado	Vol. Calculado
				Vi	Vc
				ml	ml
			1	5	4.65414
			2	10	10.373
			3	30	32.6802
			4	40	44.0003
			5	50	55.277
	POLINOMIO DE AJUSTE
	DESVIO MEDIO CUADRATICO
			POLINOMIO DE GRADO 1						POLINOMIO DE GRADO 2						POLINOMIO DE GRADO 3
			Punto	Vol. Calculado	Vol. Ajustado	(Vol. Calculado - Vol. ajustado)2	Desvio medio cuadrático (uajuste)		Punto	Vol. Indicado	Vol. Ajustado	(Vol. Calculado - Vol. ajustado)2	Desvio medio cuadrático (uajuste)		Punto	Vol. Indicado	Vol. Ajustado	(Vol. Calculado - Vol. ajustado)2	Desvio medio cuadrático (uajuste)
				ml	ml	ml2	ml			ml	ml	ml2	ml			ml	ml	ml2	ml
			1	4.65414	4.29266	0.130667	4.643		1	4.65414	4.32283	0.109767	5.83921		1	4.65414	4.28753	0.134401	7.53464
			2	10.373	10.7173	0.118497			2	10.373	10.7177	0.118814			2	10.373	10.7467	0.139648
			3	32.6802	35.7771	9.59098			3	32.6802	35.7867	9.65067			3	32.6802	35.6145	8.61063
			4	44.0003	48.4941	20.1945	Valor t-student		4	44.0003	48.5845	21.0152	Valor t-student		4	44.0003	48.1848	17.5106	Valor t-student
			5	55.277	61.1624	34.6378	3.18245		5	55.277	61.3843	37.2982	4.30265		5	55.277	60.7884	30.3755	12.7062
