# Supplementary material for: Evaluation of the metrological reliability of a graduated cylinder from experimental data from an in-situ calibration
Source: Data Brief. 2020 Aug 6;32:106133. doi: 10.1016/j.dib.2020.106133 (PMC7406472; doi:10.1016/j.dib.2020.106133)
Supplement: Supplementary file 1 [file mmc1.zip › CAL_PROBETA_SIN_TARA_v2.xlsx]

## Sheet: Calibracion_Probeta_UA
	Coeficientes de Tanaka
	a1 =	-3.98304			b1 =	0.8394
	a2 =	301.797			b2 =	-0.00128
	a3 =	522529			b3 =	0.00011
	a4 =	69.3488			b4 =	-6.09e-06
	a5 =	999.975			b5 =	1.16e-07
													Fuentes de Incertidumbre			Resultado				ERROR MÁXIMO
	Número de Puntos	Indicación del Instrumento	Masa indicada	Valor de Tara	Temperatura del líquido	Indicación del Instrumento	Masa real		Densidad	Volumen Calculado	Volumen Calculado		Masa	Densidad	Resolución	Volumen Ajustado	Error	Incertidumbre		Error
		Vi	mi	Vt	Ti	Vi	mr		Ro	Vc	Vc		um	uro	ur	Va	E	uva		E
		ml	g	g	oC	m3	kg		kg/m3	m3	ml		m3	m3	ml	ml	ml	ml		%
	1	0.01	73.699	73.699	28	1e-08	-9.9476e-17		904.155	-1.10021e-19	-1.10021e-13		1.32721e-09	5.03413e-26	0.144338	-1.51348	1.51348	0.286721	1.51348	0.00684161
	2	5	77.1267	73.699	28	5e-06	0.0034277		904.155	3.79105e-06	3.79105		1.32721e-09	-1.73464e-12	0.144338	4.0369	-0.245845	0.286721	0.245845
	3	5.5	77.9154	73.699	28.5	5.5e-06	0.0042164		898.86	4.69083e-06	4.69083		1.33502e-09	-2.16005e-12	0.144338	4.59305	0.0977819	0.286721	0.0977819
	4	6	78.3581	73.699	29	6e-06	0.0046591		893.391	5.21507e-06	5.21507		1.3432e-09	-2.41757e-12	0.144338	5.1492	0.0658739	0.286721	0.0658739
	5	6.5	78.9284	73.699	29	6.5e-06	0.0052294		893.391	5.85343e-06	5.85343		1.3432e-09	-2.7135e-12	0.144338	5.70535	0.148078	0.286721	0.148078
	6	7	79.5703	73.699	29	7e-06	0.0058713		893.391	6.57193e-06	6.57193		1.3432e-09	-3.04657e-12	0.144338	6.2615	0.310427	0.286721	0.310427
	7	7.5	79.8887	73.699	29	7.5e-06	0.0061897		893.391	6.92832e-06	6.92832		1.3432e-09	-3.21179e-12	0.144338	6.81765	0.110671	0.286721	0.110671
	8	8	80.2724	73.699	29	8e-06	0.0065734		893.391	7.35781e-06	7.35781		1.3432e-09	-3.41089e-12	0.144338	7.3738	-0.0159913	0.286721	0.0159913
	9	8.5	80.8814	73.699	29	8.5e-06	0.0071824		893.391	8.03948e-06	8.03948		1.3432e-09	-3.72689e-12	0.144338	7.92995	0.109531	0.286721	0.109531
	10	9	81.2429	73.699	29	9e-06	0.0075439		893.391	8.44412e-06	8.44412		1.3432e-09	-3.91447e-12	0.144338	8.4861	-0.0419808	0.286721	0.0419808
	11	9.5	81.853	73.699	29	9.5e-06	0.008154		893.391	9.12702e-06	9.12702		1.3432e-09	-4.23105e-12	0.144338	9.04225	0.0847729	0.286721	0.0847729
	12	10	82.1783	73.699	29	1e-05	0.0084793		893.391	9.49114e-06	9.49114		1.3432e-09	-4.39985e-12	0.144338	9.5984	-0.107259	0.286721	0.107259
	13	10.5	82.8306	73.699	29	1.05e-05	0.0091316		893.391	1.02213e-05	10.2213		1.3432e-09	-4.73832e-12	0.144338	10.1546	0.0667306	0.286721	0.0667306
	14	11	83.2662	73.699	29	1.1e-05	0.0095672		893.391	1.07089e-05	10.7089		1.3432e-09	-4.96435e-12	0.144338	10.7107	-0.00183892	0.286721	0.00183892
	15	11.5	83.7615	73.699	29	1.15e-05	0.0100625		893.391	1.12633e-05	11.2633		1.3432e-09	-5.22136e-12	0.144338	11.2669	-0.0035844	0.286721	0.0035844
	16	12	84.2007	73.699	29	1.2e-05	0.0105017		893.391	1.17549e-05	11.7549		1.3432e-09	-5.44925e-12	0.144338	11.823	-0.0681243	0.286721	0.0681243
	17	12.5	84.6547	73.699	29	1.25e-05	0.0109557		893.391	1.22631e-05	12.2631		1.3432e-09	-5.68483e-12	0.144338	12.3792	-0.116098	0.286721	0.116098
	18	13	85.0746	73.699	29	1.3e-05	0.0113756		893.391	1.27331e-05	12.7331		1.3432e-09	-5.90271e-12	0.144338	12.9353	-0.202241	0.286721	0.202241
	19	13.5	85.7318	73.699	29	1.35e-05	0.0120328		893.391	1.34687e-05	13.4687		1.3432e-09	-6.24373e-12	0.144338	13.4915	-0.022767	0.286721	0.022767
	20	14	86.0787	73.699	29	1.4e-05	0.0123797		893.391	1.3857e-05	13.857		1.3432e-09	-6.42373e-12	0.144338	14.0476	-0.190621	0.286721	0.190621
	21	14.5	86.5737	73.699	29	1.45e-05	0.0128747		893.391	1.4411e-05	14.411		1.3432e-09	-6.68059e-12	0.144338	14.6038	-0.192702	0.286721	0.192702
	22	15	86.9756	73.699	29	1.5e-05	0.0132766		893.391	1.48609e-05	14.8609		1.3432e-09	-6.88913e-12	0.144338	15.1599	-0.298993	0.286721	0.298993
	23	15.5	87.6071	73.699	29	1.55e-05	0.0139081		893.391	1.55678e-05	15.5678		1.3432e-09	-7.21681e-12	0.144338	15.7161	-0.148286	0.286721	0.148286
	24	16	88.0075	73.699	29	1.6e-05	0.0143085		893.391	1.60159e-05	16.0159		1.3432e-09	-7.42457e-12	0.144338	16.2722	-0.256256	0.286721	0.256256
	25	16.5	88.5514	73.699	29	1.65e-05	0.0148524		893.391	1.66247e-05	16.6247		1.3432e-09	-7.7068e-12	0.144338	16.8284	-0.203602	0.286721	0.203602
	26	17	89.1016	73.699	29	1.7e-05	0.0154026		893.391	1.72406e-05	17.2406		1.3432e-09	-7.99229e-12	0.144338	17.3845	-0.143896	0.286721	0.143896
	27	17.5	89.4292	73.699	29	1.75e-05	0.0157302		893.391	1.76073e-05	17.6073		1.3432e-09	-8.16228e-12	0.144338	17.9407	-0.333354	0.286721	0.333354
	28	18	90.0871	73.699	29	1.8e-05	0.0163881		893.391	1.83437e-05	18.3437		1.3432e-09	-8.50366e-12	0.144338	18.4968	-0.153096	0.286721	0.153096
	29	18.5	90.4978	73.699	29	1.85e-05	0.0167988		893.391	1.88034e-05	18.8034		1.3432e-09	-8.71677e-12	0.144338	19.053	-0.249537	0.286721	0.249537
	30	19	91.038	73.699	29	1.9e-05	0.017339		893.391	1.94081e-05	19.4081		1.3432e-09	-8.99708e-12	0.144338	19.6091	-0.201024	0.286721	0.201024
	31	19.5	91.5871	73.699	29	1.95e-05	0.0178881		893.391	2.00227e-05	20.0227		1.3432e-09	-9.282e-12	0.144338	20.1653	-0.14255	0.286721	0.14255
	32	20	92.0372	73.699	29	2e-05	0.0183382		893.391	2.05265e-05	20.5265		1.3432e-09	-9.51556e-12	0.144338	20.7214	-0.194889	0.286721	0.194889
	33	20.5	92.5874	73.699	29	2.05e-05	0.0188884		893.391	2.11424e-05	21.1424		1.3432e-09	-9.80105e-12	0.144338	21.2776	-0.135183	0.286721	0.135183
	34	21	93.1009	73.699	29	2.1e-05	0.0194019		893.391	2.17171e-05	21.7171		1.3432e-09	-1.00675e-11	0.144338	21.8337	-0.116557	0.286721	0.116557
	35	21.5	93.5883	73.699	29	2.15e-05	0.0198893		893.391	2.22627e-05	22.2627		1.3432e-09	-1.03204e-11	0.144338	22.3899	-0.127145	0.286721	0.127145
	36	22	94.1091	73.699	29	2.2e-05	0.0204101		893.391	2.28457e-05	22.8457		1.3432e-09	-1.05906e-11	0.144338	22.946	-0.100348	0.286721	0.100348
	37	22.5	94.6236	73.699	29	2.25e-05	0.0209246		893.391	2.34215e-05	23.4215		1.3432e-09	-1.08576e-11	0.144338	23.5022	-0.0806019	0.286721	0.0806019
	38	23	95.0935	73.699	29	2.3e-05	0.0213945		893.391	2.39475e-05	23.9475		1.3432e-09	-1.11014e-11	0.144338	24.0583	-0.110778	0.286721	0.110778
	39	23.5	95.6524	73.699	29	2.35e-05	0.0219534		893.391	2.45731e-05	24.5731		1.3432e-09	-1.13915e-11	0.144338	24.6145	-0.0413345	0.286721	0.0413345
	40	24	96.1333	73.699	29	2.4e-05	0.0224343		893.391	2.51114e-05	25.1114		1.3432e-09	-1.1641e-11	0.144338	25.1706	-0.0591983	0.286721	0.0591983
	41	24.5	96.7257	73.699	29	2.45e-05	0.0230267		893.391	2.57745e-05	25.7745		1.3432e-09	-1.19484e-11	0.144338	25.7268	0.0477432	0.286721	0.0477432
	42	25	97.155	73.699	29	2.5e-05	0.023456		893.391	2.6255e-05	26.255		1.3432e-09	-1.21711e-11	0.144338	26.2829	-0.0278781	0.286721	0.0278781
	43	25.5	97.5863	73.699	29	2.55e-05	0.0238873		893.391	2.67378e-05	26.7378		1.3432e-09	-1.23949e-11	0.144338	26.8391	-0.101261	0.286721	0.101261
	44	26	98.1112	73.699	29	2.6e-05	0.0244122		893.391	2.73253e-05	27.3253		1.3432e-09	-1.26673e-11	0.144338	27.3952	-0.069874	0.286721	0.069874
	45	26.5	98.6573	73.699	29	2.65e-05	0.0249583		893.391	2.79366e-05	27.9366		1.3432e-09	-1.29507e-11	0.144338	27.9514	-0.0147575	0.286721	0.0147575
	46	27	99.2254	73.699	29	2.7e-05	0.0255264		893.391	2.85725e-05	28.5725		1.3432e-09	-1.32455e-11	0.144338	28.5075	0.0649843	0.286721	0.0649843
	47	27.5	99.7152	73.699	29	2.75e-05	0.0260162		893.391	2.91207e-05	29.1207		1.3432e-09	-1.34996e-11	0.144338	29.0637	0.0570825	0.286721	0.0570825
	48	28	100.147	73.699	29	2.8e-05	0.0264478		893.391	2.96038e-05	29.6038		1.3432e-09	-1.37236e-11	0.144338	29.6198	-0.0159644	0.286721	0.0159644
	49	28.5	100.564	73.699	29	2.85e-05	0.0268653		893.391	3.00712e-05	30.0712		1.3432e-09	-1.39402e-11	0.144338	30.176	-0.104794	0.286721	0.104794
	50	29	101.189	73.699	29	2.9e-05	0.0274899		893.391	3.07703e-05	30.7703		1.3432e-09	-1.42643e-11	0.144338	30.7321	0.0381902	0.286721	0.0381902
	51	29.5	101.613	73.699	29	2.95e-05	0.0279138		893.391	3.12448e-05	31.2448		1.3432e-09	-1.44843e-11	0.144338	31.2883	-0.0434755	0.286721	0.0434755
	52	30	102.225	73.699	29	3e-05	0.0285255		893.391	3.19295e-05	31.9295		1.3432e-09	-1.48017e-11	0.144338	31.8444	0.0850691	0.286721	0.0850691
	53	30.5	102.601	73.699	29	3.05e-05	0.0289018		893.391	3.23507e-05	32.3507		1.3432e-09	-1.49969e-11	0.144338	32.4006	-0.0498767	0.286721	0.0498767
	54	31	103.133	73.699	29	3.1e-05	0.0294343		893.391	3.29467e-05	32.9467		1.3432e-09	-1.52732e-11	0.144338	32.9567	-0.00998311	0.286721	0.00998311
	55	31.5	103.6	73.699	29	3.15e-05	0.0299006		893.391	3.34687e-05	33.4687		1.3432e-09	-1.55152e-11	0.144338	33.5129	-0.0441892	0.286721	0.0441892
	56	32	104.205	73.699	29	3.2e-05	0.0305062		893.391	3.41465e-05	34.1465		1.3432e-09	-1.58294e-11	0.144338	34.069	0.0775275	0.286721	0.0775275
	57	32.5	104.669	73.699	29	3.25e-05	0.0309702		893.391	3.46659e-05	34.6659		1.3432e-09	-1.60702e-11	0.144338	34.6252	0.040747	0.286721	0.040747
	58	33	105.213	73.699	29	3.3e-05	0.0315135		893.391	3.5274e-05	35.274		1.3432e-09	-1.63521e-11	0.144338	35.1813	0.0927294	0.286721	0.0927294
	59	33.5	105.655	73.699	29	3.35e-05	0.0319556		893.391	3.57689e-05	35.7689		1.3432e-09	-1.65815e-11	0.144338	35.7375	0.0314355	0.286721	0.0314355
	60	34	106.233	73.699	29	3.4e-05	0.0325344		893.391	3.64168e-05	36.4168		1.3432e-09	-1.68819e-11	0.144338	36.2936	0.123154	0.286721	0.123154
	61	34.5	106.62	73.699	29	3.45e-05	0.0329212		893.391	3.68497e-05	36.8497		1.3432e-09	-1.70826e-11	0.144338	36.8498	-3.87436e-05	0.286721	3.87436e-05
	62	35	107.225	73.699	29	3.5e-05	0.0335257		893.391	3.75263e-05	37.5263		1.3432e-09	-1.73962e-11	0.144338	37.4059	0.120447	0.286721	0.120447
	63	35.5	107.611	73.699	29	3.55e-05	0.0339117		893.391	3.79584e-05	37.9584		1.3432e-09	-1.75965e-11	0.144338	37.9621	-0.00364164	0.286721	0.00364164
	64	36	108.256	73.699	29	3.6e-05	0.0345572		893.391	3.86809e-05	38.6809		1.3432e-09	-1.79315e-11	0.144338	38.5182	0.162736	0.286721	0.162736
	65	36.5	108.576	73.699	29	3.65e-05	0.0348768		893.391	3.90387e-05	39.0387		1.3432e-09	-1.80973e-11	0.144338	39.0744	-0.0356755	0.286721	0.0356755
	66	37	109.147	73.699	29	3.7e-05	0.0354482		893.391	3.96783e-05	39.6783		1.3432e-09	-1.83938e-11	0.144338	39.6305	0.04776	0.286721	0.04776
	67	37.5	109.711	73.699	29	3.75e-05	0.0360117		893.391	4.0309e-05	40.309		1.3432e-09	-1.86862e-11	0.144338	40.1867	0.122353	0.286721	0.122353
	68	38	110.285	73.699	29	3.8e-05	0.0365857		893.391	4.09515e-05	40.9515		1.3432e-09	-1.8984e-11	0.144338	40.7428	0.208699	0.286721	0.208699
	69	38.5	110.624	73.699	29	3.85e-05	0.0369254		893.391	4.13317e-05	41.3317		1.3432e-09	-1.91603e-11	0.144338	41.299	0.0327854	0.286721	0.0327854
	70	39	111.27	73.699	29	3.9e-05	0.0375708		893.391	4.20542e-05	42.0542		1.3432e-09	-1.94952e-11	0.144338	41.8551	0.199051	0.286721	0.199051
	71	39.5	111.756	73.699	29	3.95e-05	0.0380567		893.391	4.2598e-05	42.598		1.3432e-09	-1.97473e-11	0.144338	42.4113	0.186784	0.286721	0.186784
	72	40	112.147	73.699	29	4e-05	0.0384484		893.391	4.30365e-05	43.0365		1.3432e-09	-1.99506e-11	0.144338	42.9674	0.0690761	0.286721	0.0690761
	73	40.5	112.543	73.699	29	4.05e-05	0.0388436		893.391	4.34788e-05	43.4788		1.3432e-09	-2.01557e-11	0.144338	43.5236	-0.0447144	0.286721	0.0447144
	74	41	113.222	73.699	29	4.1e-05	0.0395225		893.391	4.42387e-05	44.2387		1.3432e-09	-2.05079e-11	0.144338	44.0797	0.159049	0.286721	0.159049
	75	41.5	113.701	73.699	29	4.15e-05	0.0400015		893.391	4.47749e-05	44.7749		1.3432e-09	-2.07565e-11	0.144338	44.6359	0.139059	0.286721	0.139059
	76	42	114.173	73.699	29	4.2e-05	0.0404742		893.391	4.5304e-05	45.304		1.3432e-09	-2.10018e-11	0.144338	45.192	0.112016	0.286721	0.112016
	77	42.5	114.65	73.699	29	4.25e-05	0.0409506		893.391	4.58373e-05	45.8373		1.3432e-09	-2.1249e-11	0.144338	45.7482	0.0891155	0.286721	0.0891155
	78	43	115.177	73.699	29	4.3e-05	0.041478		893.391	4.64276e-05	46.4276		1.3432e-09	-2.15226e-11	0.144338	46.3043	0.123301	0.286721	0.123301
	79	43.5	115.688	73.699	29	4.35e-05	0.0419891		893.391	4.69997e-05	46.9997		1.3432e-09	-2.17878e-11	0.144338	46.8605	0.139241	0.286721	0.139241
	80	44	116.185	73.699	29	4.4e-05	0.0424856		893.391	4.75554e-05	47.5554		1.3432e-09	-2.20455e-11	0.144338	47.4166	0.138838	0.286721	0.138838
	81	44.5	116.675	73.699	29	4.45e-05	0.0429756		893.391	4.81039e-05	48.1039		1.3432e-09	-2.22997e-11	0.144338	47.9728	0.13116	0.286721	0.13116
	82	45	117.287	73.699	29	4.5e-05	0.0435878		893.391	4.87892e-05	48.7892		1.3432e-09	-2.26174e-11	0.144338	48.5289	0.260265	0.286721	0.260265
	83	45.5	117.702	73.699	29	4.55e-05	0.0440029		893.391	4.92538e-05	49.2538		1.3432e-09	-2.28328e-11	0.144338	49.0851	0.168749	0.286721	0.168749
	84	46	118.142	73.699	29	4.6e-05	0.0444428		893.391	4.97462e-05	49.7462		1.3432e-09	-2.3061e-11	0.144338	49.6412	0.104992	0.286721	0.104992
	85	46.5	118.673	73.699	29	4.65e-05	0.0449742		893.391	5.0341e-05	50.341		1.3432e-09	-2.33368e-11	0.144338	50.1974	0.143655	0.286721	0.143655
	86	47	119.144	73.699	29	4.7e-05	0.0454447		893.391	5.08676e-05	50.8676		1.3432e-09	-2.35809e-11	0.144338	50.7535	0.11415	0.286721	0.11415
	87	47.5	119.589	73.699	29	4.75e-05	0.0458897		893.391	5.13658e-05	51.3658		1.3432e-09	-2.38118e-11	0.144338	51.3097	0.056102	0.286721	0.056102
	88	48	120.075	73.699	28.5	4.8e-05	0.0463764		898.86	5.15947e-05	51.5947		1.33502e-09	-2.37585e-11	0.144338	51.8658	-0.271099	0.286721	0.271099
	89	48.5	120.537	73.699	28.5	4.85e-05	0.0468385		898.86	5.21088e-05	52.1088		1.33502e-09	-2.39952e-11	0.144338	52.422	-0.313153	0.286721	0.313153
	90	49	121.102	73.699	28.5	4.9e-05	0.0474033		898.86	5.27371e-05	52.7371		1.33502e-09	-2.42846e-11	0.144338	52.9781	-0.240952	0.286721	0.240952
	91	49.5	121.511	73.699	28.5	4.95e-05	0.0478123		898.86	5.31922e-05	53.1922		1.33502e-09	-2.44941e-11	0.144338	53.5343	-0.342081	0.286721	0.342081
	92	50	122.075	73.699	28.5	5e-05	0.0483763		898.86	5.38196e-05	53.8196		1.33502e-09	-2.47831e-11	0.144338	54.0904	-0.270769	0.286721	0.270769

## Sheet: Polinomio_UA
	DATOS DE CALIBRACIÓN
			Puntos	Vol. Indicado	Vol. Calculado
				Vi	Vc
				ml	ml
			1	0.01	-1.10021e-13
			2	5	3.79105
			3	5.5	4.69083
			4	6	5.21507
			5	6.5	5.85343
			6	7	6.57193
			7	7.5	6.92832
			8	8	7.35781
			9	8.5	8.03948
			10	9	8.44412
			11	9.5	9.12702
			12	10	9.49114
			13	10.5	10.2213
			14	11	10.7089
			15	11.5	11.2633
			16	12	11.7549
			17	12.5	12.2631
			18	13	12.7331
			19	13.5	13.4687
			20	14	13.857
			21	14.5	14.411
			22	15	14.8609
			23	15.5	15.5678
			24	16	16.0159
			25	16.5	16.6247
			26	17	17.2406
			27	17.5	17.6073
			28	18	18.3437
			29	18.5	18.8034
			30	19	19.4081
			31	19.5	20.0227
			32	20	20.5265
			33	20.5	21.1424
			34	21	21.7171
			35	21.5	22.2627
			36	22	22.8457
			37	22.5	23.4215
			38	23	23.9475
			39	23.5	24.5731
			40	24	25.1114
			41	24.5	25.7745
			42	25	26.255
			43	25.5	26.7378
			44	26	27.3253
			45	26.5	27.9366
			46	27	28.5725
			47	27.5	29.1207
			48	28	29.6038
			49	28.5	30.0712
			50	29	30.7703
			51	29.5	31.2448
			52	30	31.9295
			53	30.5	32.3507
			54	31	32.9467
			55	31.5	33.4687
			56	32	34.1465
			57	32.5	34.6659
			58	33	35.274
			59	33.5	35.7689
			60	34	36.4168
			61	34.5	36.8497
			62	35	37.5263
			63	35.5	37.9584
			64	36	38.6809
			65	36.5	39.0387
			66	37	39.6783
			67	37.5	40.309
			68	38	40.9515
			69	38.5	41.3317
			70	39	42.0542
			71	39.5	42.598
			72	40	43.0365
			73	40.5	43.4788
			74	41	44.2387
			75	41.5	44.7749
			76	42	45.304
			77	42.5	45.8373
			78	43	46.4276
			79	43.5	46.9997
			80	44	47.5554
			81	44.5	48.1039
			82	45	48.7892
			83	45.5	49.2538
			84	46	49.7462
			85	46.5	50.341
			86	47	50.8676
			87	47.5	51.3658
			88	48	51.5947
			89	48.5	52.1088
			90	49	52.7371
			91	49.5	53.1922
			92	50	53.8196
	POLINOMIO DE AJUSTE
	DESVIO MEDIO CUADRATICO
			POLINOMIO DE GRADO 1						POLINOMIO DE GRADO 2						POLINOMIO DE GRADO 3						POLINOMIO DE GRADO 4
			Punto	Vol. Indicado	Vol. Ajustado	(Vol. Calculado - Vol. ajustado)2	Desvio medio cuadrático (uajuste)		Punto	Vol. Indicado	Vol. Ajustado	(Vol. Calculado - Vol. ajustado)2	Desvio medio cuadrático (uajuste)		Punto	Vol. Indicado	Vol. Ajustado	(Vol. Calculado - Vol. ajustado)2	Desvio medio cuadrático (uajuste)		Punto	Vol. Indicado	Vol. Ajustado	(Vol. Calculado - Vol. ajustado)2	Desvio medio cuadrático (uajuste)
				ml	ml	ml2	ml			ml	ml	ml2	ml			ml	ml	ml2	ml			ml	ml	ml2	ml
			1	-1.10021e-13	-1.51348	2.29061	0.217379		1	-1.10021e-13	-1.3138	1.72607	2.47395		1	-1.10021e-13	-0.5257	0.27636	2.23048		1	-1.10021e-13	-0.3756	0.141075	1.39022
			2	3.79105	4.0369	0.0604398			2	3.79105	2.83026	0.923118			2	3.79105	3.17199	0.383247			2	3.79105	3.20069	0.348534
			3	4.69083	4.59305	0.0095613			3	4.69083	3.81551	0.766182			3	4.69083	4.0746	0.379748			3	4.69083	4.08561	0.366293
			4	5.21507	5.1492	0.00433937	Valor t-student		4	5.21507	4.38985	0.680989	Valor t-student		4	5.21507	4.6046	0.372683	Valor t-student		4	5.21507	4.60686	0.369922	Valor t-student
			5	5.85343	5.70535	0.0219271	1.98667		5	5.85343	5.08951	0.583575	1.98698		5	5.85343	5.25393	0.359403	1.98793		5	5.85343	5.24693	0.367842	2.05954
			6	6.57193	6.2615	0.0963647			6	6.57193	5.87739	0.482379			6	6.57193	5.98984	0.338829			6	6.57193	5.97406	0.357444
			7	6.92832	6.81765	0.0122482			7	6.92832	6.26836	0.435554			7	6.92832	6.3568	0.326633			7	6.92832	6.33726	0.349355
			8	7.35781	7.3738	0.000255721			8	7.35781	6.73964	0.382134			8	7.35781	6.80069	0.310376			8	7.35781	6.77708	0.33725
			9	8.03948	7.92995	0.0119971			9	8.03948	7.48795	0.304186			9	8.03948	7.50888	0.281541			9	8.03948	7.47974	0.313308
			10	8.44412	8.4861	0.00176239			10	8.44412	7.93232	0.261937			10	8.44412	7.93131	0.26297			10	8.44412	7.8994	0.296723
			11	9.12702	9.04225	0.00718644			11	9.12702	8.68258	0.19753			11	9.12702	8.64763	0.229813			11	9.12702	8.61174	0.265519
			12	9.49114	9.5984	0.0115045			12	9.49114	9.08276	0.166773			12	9.49114	9.03126	0.211489			12	9.49114	8.99356	0.247583
			13	10.2213	10.1546	0.00445297			13	10.2213	9.88554	0.112722			13	10.2213	9.80395	0.174164			13	10.2213	9.76319	0.209842
			14	10.7089	10.7107	3.38161e-06			14	10.7089	10.4219	0.082367			14	10.7089	10.3224	0.149337			14	10.7089	10.28	0.183958
			15	11.2633	11.2669	1.28479e-05			15	11.2633	11.0319	0.0535184			15	11.2633	10.9143	0.121797			15	11.2633	10.8701	0.154566
			16	11.7549	11.823	0.00464093			16	11.7549	11.5731	0.0330449			16	11.7549	11.4411	0.0984598			16	11.7549	11.3956	0.12908
			17	12.2631	12.3792	0.0134788			17	12.2631	12.1327	0.0169915			17	12.2631	11.9876	0.0758814			17	12.2631	11.9408	0.103843
			18	12.7331	12.9353	0.0409015			18	12.7331	12.6505	0.00682268			18	12.7331	12.4947	0.0568078			18	12.7331	12.4468	0.0819515
			19	13.4687	13.4915	0.000518338			19	13.4687	13.4612	5.63471e-05			19	13.4687	13.2916	0.031371			19	13.4687	13.2418	0.0514693
			20	13.857	14.0476	0.0363364			20	13.857	13.8893	0.00104365			20	13.857	13.7137	0.0205405			20	13.857	13.6629	0.0376712
			21	14.411	14.6038	0.0371342			21	14.411	14.5004	0.00797865			21	14.411	14.3177	0.00872132			21	14.411	14.2653	0.0212417
			22	14.8609	15.1599	0.0893971			22	14.8609	14.9967	0.018441			22	14.8609	14.8095	0.00264455			22	14.8609	14.7557	0.0110716
			23	15.5678	15.7161	0.0219888			23	15.5678	15.7769	0.0437434			23	15.5678	15.5847	0.000288113			23	15.5678	15.5283	0.00155585
			24	16.0159	16.2722	0.0656672			24	16.0159	16.2718	0.0654667			24	16.0159	16.0778	0.00382359			24	16.0159	16.0194	1.20969e-05
			25	16.6247	16.8284	0.0414538			25	16.6247	16.9443	0.102131			25	16.6247	16.7493	0.0155101			25	16.6247	16.6879	0.00398664
			26	17.2406	17.3845	0.0207061			26	17.2406	17.6249	0.147713			26	17.2406	17.4305	0.0360767			26	17.2406	17.3655	0.0156032
			27	17.6073	17.9407	0.111125			27	17.6073	18.0303	0.178959			27	17.6073	17.8371	0.0527956			27	17.6073	17.7696	0.02634
			28	18.3437	18.4968	0.0234383			28	18.3437	18.8448	0.251081			28	18.3437	18.6554	0.0971408			28	18.3437	18.5823	0.0569047
			29	18.8034	19.053	0.0622686			29	18.8034	19.3534	0.302522			29	18.8034	19.1674	0.132512			29	18.8034	19.0902	0.0822736
			30	19.4081	19.6091	0.0404107			30	19.4081	20.0227	0.377794			30	19.4081	19.8423	0.18854			30	19.4081	19.7591	0.123203
			31	20.0227	20.1653	0.0203204			31	20.0227	20.7033	0.463275			31	20.0227	20.5297	0.257063			31	20.0227	20.4395	0.173756
			32	20.5265	20.7214	0.0379817			32	20.5265	21.2615	0.540171			32	20.5265	21.0942	0.322289			32	20.5265	20.9977	0.221981
			33	21.1424	21.2776	0.0182745			33	21.1424	21.944	0.642628			33	21.1424	21.7854	0.413504			33	21.1424	21.6802	0.28924
			34	21.7171	21.8337	0.0135855			34	21.7171	22.5813	0.746745			34	21.7171	22.4315	0.510369			34	21.7171	22.3173	0.360196
			35	22.2627	22.3899	0.0161659			35	22.2627	23.1864	0.853249			35	22.2627	23.0457	0.613061			35	22.2627	22.9221	0.434741
			36	22.8457	22.946	0.0100696			36	22.8457	23.8333	0.975416			36	22.8457	23.7027	0.7346			36	22.8457	23.5681	0.521958
			37	23.4215	23.5022	0.00649667			37	23.4215	24.4726	1.10469			37	23.4215	24.3526	0.866841			37	23.4215	24.2061	0.615552
			38	23.9475	24.0583	0.0122719			38	23.9475	25.0567	1.23029			38	23.9475	24.9467	0.998315			38	23.9475	24.7885	0.70723
			39	24.5731	24.6145	0.00170854			39	24.5731	25.7517	1.38917			39	24.5731	25.6539	1.16809			39	24.5731	25.4806	0.82359
			40	25.1114	25.1706	0.00350444			40	25.1114	26.35	1.53422			40	25.1114	26.2629	1.32585			40	25.1114	26.0756	0.929699
			41	25.7745	25.7268	0.00227942			41	25.7745	27.0874	1.72364			41	25.7745	27.0135	1.53504			41	25.7745	26.8077	1.06744
			42	26.255	26.2829	0.000777188			42	26.255	27.6219	1.86839			42	26.255	27.5576	1.69682			42	26.255	27.3375	1.17171
			43	26.7378	26.8391	0.0102537			43	26.7378	28.1591	2.02022			43	26.7378	28.1045	1.8679			43	26.7378	27.8691	1.27985
			44	27.3253	27.3952	0.00488238			44	27.3253	28.8132	2.21375			44	27.3253	28.7701	2.0875			44	27.3253	28.5151	1.41557
			45	27.9366	27.9514	0.000217784			45	27.9366	29.494	2.42541			45	27.9366	29.4627	2.32901			45	27.9366	29.1859	1.56089
			46	28.5725	28.5075	0.00422296			46	28.5725	30.2025	2.65688			46	28.5725	30.1831	2.59401			46	28.5725	29.8823	1.71568
			47	29.1207	29.0637	0.00325841			47	29.1207	30.8136	2.8658			47	29.1207	30.804	2.83339			47	29.1207	30.4814	1.85141
			48	29.6038	29.6198	0.000254861			48	29.6038	31.3523	3.05713			48	29.6038	31.351	3.05241			48	29.6038	31.0082	1.97224
			49	30.0712	30.176	0.0109817			49	30.0712	31.8736	3.24875			49	30.0712	31.8798	3.27123			49	30.0712	31.5168	2.0898
			50	30.7703	30.7321	0.00145849			50	30.7703	32.6538	3.54751			50	30.7703	32.6705	3.61076			50	30.7703	32.2756	2.26605
			51	31.2448	31.2883	0.00189012			51	31.2448	33.1835	3.75862			51	31.2448	33.2067	3.84907			51	31.2448	32.7892	2.38532
			52	31.9295	31.8444	0.00723675			52	31.9295	33.9482	4.07529			52	31.9295	33.9797	4.20339			52	31.9295	33.5282	2.55595
			53	32.3507	32.4006	0.00248769			53	32.3507	34.4188	4.27724			53	32.3507	34.4547	4.42706			53	32.3507	33.9815	2.65955
			54	32.9467	32.9567	9.96625e-05			54	32.9467	35.085	4.57239			54	32.9467	35.1263	4.75038			54	32.9467	34.6211	2.8037
			55	33.4687	33.5129	0.00195268			55	33.4687	35.6687	4.83996			55	33.4687	35.7135	5.03945			55	33.4687	35.1795	2.92697
			56	34.1465	34.069	0.00601052			56	34.1465	36.4269	5.2003			56	34.1465	36.4751	5.42214			56	34.1465	35.9021	3.08195
			57	34.6659	34.6252	0.00166032			57	34.6659	37.0082	5.4863			57	34.6659	37.0576	5.72012			57	34.6659	36.4537	3.1961
			58	35.274	35.1813	0.00859874			58	35.274	37.689	5.83224			58	35.274	37.7384	6.07332			58	35.274	37.0972	3.32391
			59	35.7689	35.7375	0.00098819			59	35.7689	38.2433	6.12263			59	35.7689	38.2915	6.36342			59	35.7689	37.6189	3.4227
			60	36.4168	36.2936	0.0151669			60	36.4168	38.9692	6.51498			60	36.4168	39.014	6.74577			60	36.4168	38.2994	3.5442
			61	36.8497	36.8498	1.50106e-09			61	36.8497	39.4545	6.78495			61	36.8497	39.4959	7.00225			61	36.8497	38.7523	3.62002
			62	37.5263	37.4059	0.0145074			62	37.5263	40.2133	7.21945			62	37.5263	40.2473	7.40341			62	37.5263	39.4575	3.72917
			63	37.9584	37.9621	1.32616e-05			63	37.9584	40.6979	7.50501			63	37.9584	40.7259	7.65908			63	37.9584	39.9058	3.79253
			64	38.6809	38.5182	0.0264831			64	38.6809	41.5088	7.99679			64	38.6809	41.5242	8.08432			64	38.6809	40.6524	3.88668
			65	39.0387	39.0744	0.00127274			65	39.0387	41.9104	8.24695			65	39.0387	41.9185	8.2932			65	39.0387	41.0205	3.92757
			66	39.6783	39.6305	0.00228102			66	39.6783	42.6287	8.7053			66	39.6783	42.6215	8.66281			66	39.6783	41.676	3.99078
			67	40.309	40.1867	0.0149702			67	40.309	43.3374	9.17139			67	40.309	43.3125	9.02114			67	40.309	42.319	4.04019
			68	40.9515	40.7428	0.0435552			68	40.9515	44.0597	9.6607			68	40.9515	44.0139	9.37819			68	40.9515	42.9706	4.07684
			69	41.3317	41.299	0.00107488			69	41.3317	44.4872	9.95726			69	41.3317	44.4277	9.58504			69	41.3317	43.3546	4.09184
			70	42.0542	41.8551	0.0396215			70	42.0542	45.2999	10.5351			70	42.0542	45.2113	9.9674			70	42.0542	44.0806	4.10632
			71	42.598	42.4113	0.0348884			71	42.598	45.9121	10.9827			71	42.598	45.7988	10.2449			71	42.598	44.6241	4.10491
			72	43.0365	42.9674	0.00477151			72	43.0365	46.4057	11.3515			72	43.0365	46.2709	10.4612			72	43.0365	45.0603	4.09598
			73	43.4788	43.5236	0.00199937			73	43.4788	46.9039	11.7308			73	43.4788	46.7457	10.6723			73	43.4788	45.4987	4.07987
			74	44.2387	44.0797	0.0252967			74	44.2387	47.76	12.3995			74	44.2387	47.5579	11.0165			74	44.2387	46.2476	4.03556
			75	44.7749	44.6359	0.0193373			75	44.7749	48.3644	12.8845			75	44.7749	48.1281	11.2439			75	44.7749	46.7728	3.99167
			76	45.304	45.192	0.0125477			76	45.304	48.961	13.3739			76	45.304	48.6885	11.4548			76	45.304	47.2885	3.93822
			77	45.8373	45.7482	0.00794158			77	45.8373	49.5626	13.878			77	45.8373	49.2509	11.6528			77	45.8373	47.8056	3.87429
			78	46.4276	46.3043	0.015203			78	46.4276	50.2288	14.4489			78	46.4276	49.8706	11.8539			78	46.4276	48.3749	3.79199
			79	46.9997	46.8605	0.0193879			79	46.9997	50.8747	15.0153			79	46.9997	50.468	12.0294			79	46.9997	48.9235	3.70099
			80	47.5554	47.4166	0.019276			80	47.5554	51.5023	15.5779			80	47.5554	51.0455	12.1807			80	47.5554	49.4534	3.60234
			81	48.1039	47.9728	0.017203			81	48.1039	52.122	16.1452			81	48.1039	51.6125	12.3105			81	48.1039	49.9735	3.49549
			82	48.7892	48.5289	0.0677376			82	48.7892	52.8966	16.8711			82	48.7892	52.3168	12.444			82	48.7892	50.6193	3.34945
			83	49.2538	49.0851	0.0284761			83	49.2538	53.422	17.3741			83	49.2538	52.7915	12.5156			83	49.2538	51.0546	3.24298
			84	49.7462	49.6412	0.0110234			84	49.7462	53.979	17.9168			84	49.7462	53.2922	12.5744			84	49.7462	51.5137	3.12403
			85	50.341	50.1974	0.0206367			85	50.341	54.6521	18.5858			85	50.341	53.8936	12.6209			85	50.341	52.0651	2.97259
			86	50.8676	50.7535	0.0130302			86	50.8676	55.2483	19.1904			86	50.8676	54.4228	12.6392			86	50.8676	52.5505	2.83209
			87	51.3658	51.3097	0.00314743			87	51.3658	55.8124	19.773			87	51.3658	54.9205	12.6361			87	51.3658	53.0072	2.6943
			88	51.5947	51.8658	0.0734947			88	51.5947	56.0718	20.0442			88	51.5947	55.1483	12.6279			88	51.5947	53.2163	2.62953
			89	52.1088	52.422	0.0980649			89	52.1088	56.6543	20.6615			89	52.1088	55.6576	12.5939			89	52.1088	53.684	2.48121
			90	52.7371	52.9781	0.0580577			90	52.7371	57.3666	21.4314			90	52.7371	56.2758	12.5223			90	52.7371	54.2522	2.29538
			91	53.1922	53.5343	0.117019			91	53.1922	57.8825	21.9995			91	53.1922	56.7206	12.4495			91	53.1922	54.6613	2.15843
			92	53.8196	54.0904	0.0733159			92	53.8196	58.5943	22.7978			92	53.8196	57.3296	12.32			92	53.8196	55.2223	1.96745

## Sheet: Calibracion_Probeta_5_Puntos
	Coeficientes de Tanaka
	a1 =	-3.98304			b1 =	0.8394
	a2 =	301.797			b2 =	-0.00128
	a3 =	522529			b3 =	0.00011
	a4 =	69.3488			b4 =	-6.09e-06
	a5 =	999.975			b5 =	1.16e-07
													Fuentes de Incertidumbre			Resultado				ERROR MÁXIMO SIN AJUSTE	ERROR MÁXIMO AJUSTADO
	Número de Puntos	Indicación del Instrumento	Masa indicada	Valor de Tara	Temperatura del líquido	Indicación del Instrumento	Masa real		Densidad	Volumen Calculado	Volumen Calculado		Masa	Densidad	Resolución	Volumen Ajustado	Error	Incertidumbre		Error	Error
		Vi	mi	Vt	Ti	Vi	mr		Ro	Vc	Vc		um	uro	ur	Va	E	uva		Em	Ema
		ml	g	g	oC	m3	kg		kg/m3	m3	ml		m3	m3	ml	ml	ml	ml		%	%
	1	5	77.1988	73.7763	30.4	5e-06	0.0034225		877.139	3.90189e-06	3.90189		1.36808e-09	-1.84637e-12	0.144338	3.8699	0.03199	0.400763		0.102138	0.000377723
	2	10	82.142	73.7763	30.4	1e-05	0.0083657		877.139	9.53748e-06	9.53748		1.36808e-09	-4.51313e-12	0.144338	9.5608	-0.0233153	0.400763
	3	30	102.146	73.7763	30.3	3e-05	0.0283693		878.346	3.22985e-05	32.2985		1.3662e-09	-1.52598e-11	0.144338	32.3244	-0.025864	0.400763
	4	40	112.1	73.7763	30.4	4e-05	0.0383242		877.139	4.36923e-05	43.6923		1.36808e-09	-2.06751e-11	0.144338	43.7062	-0.0139241	0.400763
	5	50	122.113	73.7763	30.4	5e-05	0.0483364		877.139	5.51069e-05	55.1069		1.36808e-09	-2.60765e-11	0.144338	55.088	0.0188862	0.400763

## Sheet: Pol_5Puntos
	DATOS DE CALIBRACIÓN
			Puntos	Vol. Indicado	Vol. Calculado
				Vi	Vc
				ml	ml
			1	5	3.90189
			2	10	9.53748
			3	30	32.2985
			4	40	43.6923
			5	50	55.1069
	POLINOMIO DE AJUSTE
	DESVIO MEDIO CUADRATICO
			POLINOMIO DE GRADO 1						POLINOMIO DE GRADO 2						POLINOMIO DE GRADO 3
			Punto	Vol. Calculado	Vol. Ajustado	(Vol. Calculado - Vol. ajustado)2	Desvio medio cuadrático (uajuste)		Punto	Vol. Indicado	Vol. Ajustado	(Vol. Calculado - Vol. ajustado)2	Desvio medio cuadrático (uajuste)		Punto	Vol. Indicado	Vol. Ajustado	(Vol. Calculado - Vol. ajustado)2	Desvio medio cuadrático (uajuste)
				ml	ml	ml2	ml			ml	ml	ml2	ml			ml	ml	ml2	ml
			1	3.90189	2.62005	1.64311	4.48037		1	3.90189	2.64261	1.58578	5.48872		1	3.90189	2.65905	1.54466	7.66533
			2	9.53748	9.03437	0.25312			2	9.53748	9.0325	0.255012			2	9.53748	9.02109	0.266668
			3	32.2985	34.9405	6.98023			3	32.2985	34.9046	6.79163			3	32.2985	34.8915	6.72323
			4	43.6923	47.9087	17.778	Valor t-student		4	43.6923	47.8946	17.6596	Valor t-student		4	43.6923	47.8698	17.4519	Valor t-student
			5	55.1069	60.9006	33.5666	3.18245		5	55.1069	60.9344	33.9602	4.30265		5	55.1069	60.8315	32.7709	12.7062
